# Supplementary material for: Revision of the Agathidinae (Hymenoptera, Braconidae) of Vietnam, with the description of forty-two new species and three new genera
Source: Zookeys. 2010 Sep 9;(54):1–184. doi: 10.3897/zookeys.54.475 (PMC3088039; doi:10.3897/zookeys.54.475)
Supplement: XML Treatment for Agathis [file zookeys.54.475-treatment1.xml]

<!DOCTYPE tp:taxon-treatment
  PUBLIC "-//TaxonX//DTD Taxonomic Treatment Publishing DTD v0 20100105//EN" "tax-treatment-NSO.dtd">
<tp:taxon-treatment xmlns:tp="http://www.plazi.org/taxpub"><tp:treatment-meta><mixed-citation publication-type="journal"><person-group><name><surname>van Achterberg</surname><given-names>Cornelis</given-names></name><name><surname>Long</surname><given-names>Khuat Dang</given-names></name></person-group><article-title>Revision of the Agathidinae (Hymenoptera, Braconidae) of Vietnam, with the description of forty-two new species and three new genera</article-title><source>Zookeys</source><day>09</day><month>9</month><year>2010</year><volume>2010</volume><issue>54</issue><fpage>1</fpage><lpage>184</lpage><pub-id pub-id-type="doi">10.3897/zookeys.54.475</pub-id></mixed-citation></tp:treatment-meta><tp:nomenclature><label>Genus</label><tp:taxon-name>
                        <tp:taxon-name-part taxon-name-part-type="genus">Agathis</tp:taxon-name-part> 
                    </tp:taxon-name><tp:taxon-authority>Latreille, 1804</tp:taxon-authority></tp:nomenclature><tp:treatment-sec sec-type="Note"><title>Note.</title><p>In Vietnam only one species has been found, <tp:taxon-name>Agathis citrinisoma</tp:taxon-name> sp. n., which is rather aberrant because of its colouration (metasoma entirely yellow and strongly contrasting with black metasoma) and the partly developed vein 1-SR+M of the fore wing (<xref ref-type="fig" rid="F2">Fig. 5</xref>). It has the first metasomal tergite very robust (as long as wide apically), superficially finely striate and partly smooth (<xref ref-type="fig" rid="F2">Fig. 9</xref>).</p></tp:treatment-sec><tp:taxon-treatment><tp:treatment-meta><mixed-citation publication-type="journal"><person-group><name><surname>van Achterberg</surname><given-names>Cornelis</given-names></name><name><surname>Long</surname><given-names>Khuat Dang</given-names></name></person-group><article-title>Revision of the Agathidinae (Hymenoptera, Braconidae) of Vietnam, with the description of forty-two new species and three new genera</article-title><source>Zookeys</source><day>09</day><month>9</month><year>2010</year><volume>2010</volume><issue>54</issue><fpage>1</fpage><lpage>184</lpage><pub-id pub-id-type="doi">10.3897/zookeys.54.475</pub-id></mixed-citation></tp:treatment-meta><tp:nomenclature><tp:taxon-name>
                            <tp:taxon-name-part taxon-name-part-type="genus">Agathis</tp:taxon-name-part>
                            <tp:taxon-name-part taxon-name-part-type="species">citrinisoma</tp:taxon-name-part>
                            <object-id xmlns:xlink="http://www.w3.org/1999/xlink" xlink:type="simple">urn:lsid:zoobank.org:act:6F759EE8-DC7C-49AA-ADB0-BAFA83EED7E9</object-id>
                        </tp:taxon-name><tp:taxon-status xmlns:xlink="http://www.w3.org/1999/xlink" xlink:type="simple">sp. n.</tp:taxon-status><xref ref-type="fig" rid="F1">Figs 1</xref><xref ref-type="fig" rid="F2">–10</xref></tp:nomenclature><tp:treatment-sec sec-type="Type material"><title>Type material.</title><p>Holotype, ♀ (RMNH), “S. Vietnam: Dak Lak, Chu Yang Sin N.P., n[ea]r dam, 800–940 m, 2–10.vi.2007, Mal traps, C. v. Achterberg &amp; R. de Vries, RMNH’07”.</p></tp:treatment-sec><tp:treatment-sec sec-type="Diagnosis"><title>Diagnosis.</title><p><tp:taxon-name>Agathis citrinisoma</tp:taxon-name> runs in the key by <xref ref-type="bibr" rid="B11">Sharkey (1996)</xref> to <tp:taxon-name>Agathis asternaulica</tp:taxon-name> Sharkey, 1996, from Japan; however, this species has the metasoma largely black (citrinisoma: yellow), no trace of vein 1-SR+M of the fore wing (citrinisoma: partly developed) and the notauli are smooth posteriorly (citrinisoma: crenulate).</p></tp:treatment-sec><tp:treatment-sec sec-type="Description"><title>Description.</title><p>Holotype, ♀, length of body 4.0 mm, of fore wing 3.7 mm, of ovipositor sheath 2.0 mm.</p><sec sec-type="Head"><title>Head.</title><p>Antennal segments 34, length of third segment 1.5 times fourth segment, length of third, fourth and penultimate segments 3.7, 2.8 and 1.7 times their width, respectively; length of apical antennal segment 1.6 times as long as penultimate segment; maxillary palp 0.7 times height of head; malar space 2.8 times as long as basal width of mandible; in dorsal view temple short, length of eye 5.3 times temple; temple directly narrowed posteriorly (<xref ref-type="fig" rid="F2">Fig. 7</xref>); POL:OD:OOL= 8:4:10; face shiny with no carinae and with short medial groove between antennal sockets, sparsely and finely punctate and setose; frons, vertex and temple shiny and smooth (<xref ref-type="fig" rid="F2">Fig. 7</xref>).</p></sec><sec sec-type="Mesosoma"><title>Mesosoma.</title><p>Length of mesosoma 1.5 times its height; pronotum reticulate-rugose ventrally, setose and finely punctate dorsally; area near lateral carina of mesoscutum crenulate; mesoscutum dull, with irregular punctures and setae; notauli completely crenulate, united posteriorly forming a groove near scutellar sulcus; scutellar sulcus with 4 carinae (<xref ref-type="fig" rid="F2">Fig. 4</xref>); scutellum distinctly convex with sparse fine punctures; precoxal sulcus short, similar to a wide groove; mesopleuron largely smooth with sparse fine punctures anteriorly; propodeum rugose.</p><fig id="F1" position="float" orientation="portrait"><label>Figure 1.</label><caption><p><tp:taxon-name>Agathis citrinisoma</tp:taxon-name> sp. n., female, holotype. Habitus lateral.</p></caption><graphic xmlns:xlink="http://www.w3.org/1999/xlink" xlink:href="ZooKeys-054-001-g001.jpg" position="float" orientation="portrait" xlink:type="simple"/></fig><fig id="F2" position="float" orientation="portrait"><label>Figures 2–10.</label><caption><p><tp:taxon-name>Agathis citrinisoma</tp:taxon-name> sp. n., female, holotype. <bold>2</bold> head lateral <bold>3</bold> mesosoma lateral <bold>4</bold> mesosoma dorsal <bold>5</bold> fore wing <bold>6</bold> hind tarsal claw <bold>7</bold> head dorsal <bold>8</bold> head anterior <bold>9</bold> first-third metasomal tergites dorsal <bold>10</bold> hind femur lateral.</p></caption><graphic xmlns:xlink="http://www.w3.org/1999/xlink" xlink:href="ZooKeys-054-001-g002.jpg" position="float" orientation="portrait" xlink:type="simple"/></fig></sec><sec sec-type="Wings"><title>Wings.</title><p>Fore wing: second submarginal cell rectangular (<xref ref-type="fig" rid="F2">Fig. 5</xref>); vein 1-SR+M partly developed (<xref ref-type="fig" rid="F2">Fig. 5</xref>); vein SR1 straight; r:3-SR+SR1 = 3:49; vein cu-a distinctly postfurcal. Hind wing: vein M+CU 1.3 times as long as vein 1-M.</p></sec><sec sec-type="Legs"><title>Legs.</title><p>Length of hind femur, tibia and basitarsus 2.8, 4.7 and 6.5 times their width, respectively; hind femur (as remainder of legs) with short setae; length of outer and inner spur of middle tibia 0.3 and 0.4 times middle basitarsus, respectively; outer side of middle tibia with 2 pegs, apex with 2 pegs; length of outer and inner spur of hind tibia 0.3 and 0.5 times hind basitarsus; tarsal claws with lobe (<xref ref-type="fig" rid="F2">Fig. 6</xref>).</p></sec><sec sec-type="Metasoma"><title>Metasoma.</title><p>First tergite short, widened apically, as long as wide apically, superficially striate and partly smooth (<xref ref-type="fig" rid="F2">Fig. 9</xref>), its dorsal carinae short, only basally distinct; second metasomal suture weakly impressed (<xref ref-type="fig" rid="F2">Fig. 9</xref>); ovipositor sheath 0.5 times as long as fore wing, somewhat widened (<xref ref-type="fig" rid="F1">Fig. 1</xref>).</p></sec><sec sec-type="Colour"><title>Colour.</title><p>Black; palpi pale yellow; clypeus, galea, fore leg, middle leg (but coxa brown and femur yellowish-brown) and metasoma yellow; pterostigma and veins dark brown; wing membrane rather infuscate.</p></sec></tp:treatment-sec><tp:treatment-sec sec-type="Distribution"><title>Distribution.</title><p>S Vietnam: Dak Lak.</p></tp:treatment-sec><tp:treatment-sec sec-type="Biology"><title>Biology.</title><p>Unknown.</p></tp:treatment-sec><tp:treatment-sec sec-type="Etymology"><title>Etymology.</title><p>From “citrinus” (Latin for “of citron”) and “soma” (Greek for “body”), because of the yellow metasoma.</p></tp:treatment-sec></tp:taxon-treatment><ref-list><ref id="B11"><mixed-citation xmlns:xlink="http://www.w3.org/1999/xlink" xlink:type="simple"><person-group><name name-style="western"><surname>Sharkey</surname><given-names>MJ</given-names></name></person-group> (<year>1996</year>)<article-title> The Agathidinae (Hymenoptera: Braconidae) of Japan.</article-title><source>Bulletin of the National Institute of Agro-Environmental Sciences</source><volume>13</volume>:<fpage>1</fpage>-<lpage>100</lpage>.</mixed-citation></ref></ref-list></tp:taxon-treatment>
