# Supplementary material for: Revision of the Agathidinae (Hymenoptera, Braconidae) of Vietnam, with the description of forty-two new species and three new genera
Source: Zookeys. 2010 Sep 9;(54):1–184. doi: 10.3897/zookeys.54.475 (PMC3088039; doi:10.3897/zookeys.54.475)
Supplement: XML Treatment for Bassus [file zookeys.54.475-treatment3.xml]

<!DOCTYPE tp:taxon-treatment
  PUBLIC "-//TaxonX//DTD Taxonomic Treatment Publishing DTD v0 20100105//EN" "tax-treatment-NSO.dtd">
<tp:taxon-treatment xmlns:tp="http://www.plazi.org/taxpub"><tp:treatment-meta><mixed-citation publication-type="journal"><person-group><name><surname>van Achterberg</surname><given-names>Cornelis</given-names></name><name><surname>Long</surname><given-names>Khuat Dang</given-names></name></person-group><article-title>Revision of the Agathidinae (Hymenoptera, Braconidae) of Vietnam, with the description of forty-two new species and three new genera</article-title><source>Zookeys</source><day>09</day><month>9</month><year>2010</year><volume>2010</volume><issue>54</issue><fpage>1</fpage><lpage>184</lpage><pub-id pub-id-type="doi">10.3897/zookeys.54.475</pub-id></mixed-citation></tp:treatment-meta><tp:nomenclature><label>Genus</label><tp:taxon-name>
                        <tp:taxon-name-part taxon-name-part-type="genus">Bassus</tp:taxon-name-part> 
                    </tp:taxon-name><tp:taxon-authority>Fabricius, 1804</tp:taxon-authority><tp:taxon-status xmlns:xlink="http://www.w3.org/1999/xlink" xlink:type="simple">s.s.</tp:taxon-status><tp:nomenclature-citation-list><tp:nomenclature-citation><tp:taxon-name>Hemiogaster</tp:taxon-name><comment><xref ref-type="bibr" rid="B10">Enderlein 1920</xref>, <bold>syn. n.</bold> The type species, <tp:taxon-name>Hemiogaster subrasa</tp:taxon-name> Enderlein, 1920, from Sumatra is a new combination in <tp:taxon-name>Bassus</tp:taxon-name> Fabricius.</comment></tp:nomenclature-citation></tp:nomenclature-citation-list></tp:nomenclature><tp:treatment-sec sec-type="Notes"><title>Notes.</title><p>Used in the strict sense for the species with simple tarsal claws, as was proposed by <xref ref-type="bibr" rid="B13">Sharkey et al. (2009)</xref>, excluding the species now in <tp:taxon-name>Camptothlipsis</tp:taxon-name> Enderlein, <tp:taxon-name>Lytopylus</tp:taxon-name> Foerster and <tp:taxon-name>Therophilus</tp:taxon-name> Wesmael. The Vietnamese species have the basal half of the second metasomal tergite ivory and the hind tibia black with a pale basal ring (<xref ref-type="fig" rid="F3">Figs 11</xref>, <xref ref-type="fig" rid="F4">16</xref>, <xref ref-type="fig" rid="F6">26</xref>). The type species of the genus <tp:taxon-name>Hemiogaster</tp:taxon-name> Enderlein, 1920, has been examined and proved to belong to <tp:taxon-name>Bassus</tp:taxon-name> Fabricius s.s. as currently used (<xref ref-type="bibr" rid="B13">Sharkey et al. 2009</xref>).</p></tp:treatment-sec><tp:treatment-sec sec-type="Key to Vietnamese species of the genus Bassus Fabricius"><title>Key to Vietnamese species of the genus <tp:taxon-name>Bassus</tp:taxon-name> Fabricius</title><table-wrap content-type="key" position="anchor" orientation="portrait"><table><tbody><tr><td rowspan="1" colspan="1">1.</td><td rowspan="1" colspan="1">First tergite and basal half of second tergite ivory (<xref ref-type="fig" rid="F5">Fig. 19</xref>); length of first metasomal tergite about 1.4 times as long as wide apically</td><td rowspan="1" colspan="1"><tp:taxon-name>Bassus albobasalis</tp:taxon-name> sp. n.</td></tr><tr><td rowspan="1" colspan="1">–</td><td rowspan="1" colspan="1">First tergite largely black or dark brown (<xref ref-type="fig" rid="F3">Figs 13, 14</xref>, <xref ref-type="fig" rid="F7">29</xref>); length of first tergite 1.5–2.0 times as long as wide apically</td><td rowspan="1" colspan="1">2</td></tr><tr><td rowspan="1" colspan="1">2.</td><td rowspan="1" colspan="1">Dorsal carinae of first metasomal tergite largely obsolescent medially and posteriorly (<xref ref-type="fig" rid="F3">Figs 13, 14</xref>); propodeum black; notauli narrowly crenulate; mesoscutum uneven medio-posteriorly; hind tibial spurs brown and weakly contrasting with blackish hind basitarsus</td><td rowspan="1" colspan="1"><tp:taxon-name>Bassus albifasciatus</tp:taxon-name> (Watanabe, 1934)</td></tr><tr><td rowspan="1" colspan="1">–</td><td rowspan="1" colspan="1">Dorsal carinae of first tergite costate medially and posteriorly nearly complete (<xref ref-type="fig" rid="F7">Fig. 29</xref>); propodeum (except more or less posteriorly) brownish-yellow; notauli moderately widely crenulate (<xref ref-type="fig" rid="F7">Fig. 28</xref>); mesoscutum flattened medio-posteriorly (<xref ref-type="fig" rid="F7">Fig. 28</xref>); hind tibial spurs pale yellowish and distinctly contrasting with blackish hind basitarsus</td><td rowspan="1" colspan="1"><tp:taxon-name>Bassus albozonatus</tp:taxon-name> sp. n.</td></tr></tbody></table></table-wrap></tp:treatment-sec><tp:taxon-treatment><tp:treatment-meta><mixed-citation publication-type="journal"><person-group><name><surname>van Achterberg</surname><given-names>Cornelis</given-names></name><name><surname>Long</surname><given-names>Khuat Dang</given-names></name></person-group><article-title>Revision of the Agathidinae (Hymenoptera, Braconidae) of Vietnam, with the description of forty-two new species and three new genera</article-title><source>Zookeys</source><day>09</day><month>9</month><year>2010</year><volume>2010</volume><issue>54</issue><fpage>1</fpage><lpage>184</lpage><pub-id pub-id-type="doi">10.3897/zookeys.54.475</pub-id></mixed-citation></tp:treatment-meta><tp:nomenclature><tp:taxon-name>
                            <tp:taxon-name-part taxon-name-part-type="genus">Bassus</tp:taxon-name-part>
                            <tp:taxon-name-part taxon-name-part-type="species">albifasciatus</tp:taxon-name-part>
                        </tp:taxon-name><tp:taxon-authority>(Watanabe, 1934)</tp:taxon-authority><xref ref-type="fig" rid="F3">Figs 11–15</xref></tp:nomenclature><tp:treatment-sec sec-type="Distribution"><title>Distribution.</title><p>NE Vietnam: Ha Giang, Ninh Binh and S Vietnam: Dong Nai. New record. Outside Vietnam known from China (Hubei; Ningxia; Taiwan), Japan (Okinawa) and Korea.</p><fig id="F3" position="float" orientation="portrait"><label>Figures 11–15.</label><caption><p><tp:taxon-name>Bassus albifasciatus</tp:taxon-name> (Watanabe), female, Cuc Phuong National Park, but 13 of dark female from Cat Tien National Park. <bold>11</bold> habitus lateral <bold>12</bold> hind tarsal claw <bold>13</bold>, <bold>14</bold> first-third metasomal tergites dorsal <bold>15</bold> head anterior.</p></caption><graphic xmlns:xlink="http://www.w3.org/1999/xlink" xlink:href="ZooKeys-054-001-g003.jpg" position="float" orientation="portrait" xlink:type="simple"/></fig></tp:treatment-sec></tp:taxon-treatment><tp:taxon-treatment><tp:treatment-meta><mixed-citation publication-type="journal"><person-group><name><surname>van Achterberg</surname><given-names>Cornelis</given-names></name><name><surname>Long</surname><given-names>Khuat Dang</given-names></name></person-group><article-title>Revision of the Agathidinae (Hymenoptera, Braconidae) of Vietnam, with the description of forty-two new species and three new genera</article-title><source>Zookeys</source><day>09</day><month>9</month><year>2010</year><volume>2010</volume><issue>54</issue><fpage>1</fpage><lpage>184</lpage><pub-id pub-id-type="doi">10.3897/zookeys.54.475</pub-id></mixed-citation></tp:treatment-meta><tp:nomenclature><tp:taxon-name>
                    				<tp:taxon-name-part taxon-name-part-type="genus">Bassus</tp:taxon-name-part>
														<tp:taxon-name-part taxon-name-part-type="species">albobasalis</tp:taxon-name-part>
														<object-id xmlns:xlink="http://www.w3.org/1999/xlink" xlink:type="simple">urn:lsid:zoobank.org:act:F36AD4C6-FB86-4581-B52B-2DE9BDB1DF45</object-id>
                        </tp:taxon-name><tp:taxon-status xmlns:xlink="http://www.w3.org/1999/xlink" xlink:type="simple">sp. n.</tp:taxon-status><xref ref-type="fig" rid="F4">Figs 16</xref><xref ref-type="fig" rid="F5">–25</xref></tp:nomenclature><tp:treatment-sec sec-type="Type material"><title>Type material.</title><p>Holotype, ♀ (RMNH) “S. Vietnam: Dak Lak, Chu Yang Sin N.P., nr dam, 800–1000 m, 2–10.vi.2007, Mal. traps 9–11, C. v. Achterberg &amp; R. de Vries, RMNH’07”. Paratypes (7 ♀): 1 ♀ (RMNH), id., but 800–940 m; 5 ♀ (RMNH, IEBR) “S. Vietnam: Dak Lak, Chu Yang Sin N.P., Krong K’Mar, Mal. traps, 840–940 m or 740–900 m, 2–10.vi.2007, C. van Achterberg &amp; R. de Vries, RMNH’07”; 1 ♀ (RMNH) “N. Vietnam: Thua Thien-Hue, Phong Dien N.R. n[ea]r base-camp, 15 km W Phong My, c 60 m, 22.iii-6.iv.2001, Mal. traps 1–3, C. v. Achterberg &amp; R. de Vries, RMNH’01”.</p></tp:treatment-sec><tp:treatment-sec sec-type="Diagnosis"><title>Diagnosis.</title><p>The new species is similar to <tp:taxon-name>Bassus lineaticollis</tp:taxon-name> (Cameron, 1910) from Sri Lanka, but has the scutellum sparsely finely punctate (in <tp:taxon-name>Bassus lineaticollis</tp:taxon-name> densely rugulose-punctate) and the first tergite 1.4 times (twice) as long as its apical width. The new species is also similar to <tp:taxon-name>Bassus cancellatus</tp:taxon-name> (Enderlein, 1920) from China (Taiwan), but differs by having the first and second tergites ivory (black), the body smaller (3–5 mm versus 6–10 mm), fewer antennal segments (29–31 versus 42–46), the first tergite (1.4 times versus 1.7–1.8 times) and the ovipositor sheath shorter (0.7 times versus 1.1 times as long as fore wing). <tp:taxon-name>Bassus subrasa</tp:taxon-name> (Enderlein, 1920) comb. n. from Indonesia (Sumatra) is similar but has the head dorsally, propodeum, hind coxa and femur brownish-yellow, first and second tergites coarsely striate and the eye about 3 times longer than the temple. <tp:taxon-name>Bassus canaliculatus</tp:taxon-name> Yang &amp; Chen, 2006, from China (Hubei) has the ovipositor sheath about 1.3 times as long as the fore wing, the dorsal carinae of the first tergite lamelliform and nearly complete, the first tergite with a medio-longitudinal depression and both basal tergites of the metasoma black.</p></tp:treatment-sec><tp:treatment-sec sec-type="Description"><title>Description.</title><p>Holotype, ♀, length of body 5.2 mm, of fore wing 4.6 mm, of ovipositor sheath 3.3 mm.</p><sec sec-type="Head"><title>Head.</title><p>Antennal segments 31, length of third segment 1.3 times fourth segment; third, fourth and penultimate segments 3.6, 3.3 and 1.4 times their width, respectively; length of apical segment 1.2 times as long as penultimate segment; length of maxillary palp 0.7 times height of head; malar space 2.7 times as long as basal width of mandible; temple short (<xref ref-type="fig" rid="F5">Fig. 24</xref>), in dorsal view length of eye 4.6 times temple; ocelli in low triangle, POL:OD:OOL = 9:7:18 (<xref ref-type="fig" rid="F5">Fig. 24</xref>); face with distinct fine punctures; frons shiny, smooth; vertex and temple shiny with sparse minute punctures (<xref ref-type="fig" rid="F5">Fig. 24</xref>).<!--PageBreak--></p></sec><sec sec-type="Mesosoma"><title>Mesosoma.</title><p>Length of mesosoma 1.5 times its height; subpronope shallow; pronotum largely smooth laterally, with sparse fine punctures dorsally; area near lateral carina of mesoscutumsparsely crenulate; lateral and middle lobes of mesoscutum sparsely and distinctly punctate, flat and smooth posteriorly; notauli complete, moderately crenulate anteriorly and narrowly crenulate posteriorly; scutellar sulcus 0.4 times as long as dorsal face of scutellum and with 4 carinae; scutellum slightly convex and distinctly narrowed with lateral carina, shiny with sparse fine punctures, subposterior crest curved (<xref ref-type="fig" rid="F5">Fig. 17</xref>); precoxal sulcus rather deep, moderately crenulate (<xref ref-type="fig" rid="F5">Fig. 18</xref>); mesopleuron below precoxal sulcus with sparse fine punctures; mesopleuron above precoxal sulcus largely smooth; metapleuron with large sparse punctures; propodeum closely reticulate-rugose; propodeal spiracle small, as long as wide.</p></sec><sec sec-type="Wings"><title>Wings.</title><p>Fore wing: second submarginal cell triangular (<xref ref-type="fig" rid="F5">Fig. 21</xref>); vein SR1 straight; r:3-SR+SR1 = 6:63. Hind wing: vein M+CU 0.6 times as long as vein 1-M (<xref ref-type="fig" rid="F5">Fig. 21</xref>).</p></sec><sec sec-type="Legs"><title>Legs.</title><p>Length of hind femur, tibia and basitarsus 3.2, 6.8 and 10.0 times their width, respectively; hind femur (as remainder of legs) with bristly setae; length of outer and inner spur of middle tibia 0.3 and 0.5 times middle basitarsus, respectively; apex of outer side of hind tibia with a cluster of 8 pegs; length of outer and inner spur of hind tibia 0.3 and 0.5 times hind basitarsus, respectively; tarsal claws without lobe (cf. <xref ref-type="fig" rid="F3">Fig. 12</xref>).</p></sec><sec sec-type="Metasoma"><title>Metasoma.</title><p>Length of first tergite 1.4 times its apical width (<xref ref-type="fig" rid="F5">Fig. 19</xref>); first tergite sparsely and rather coarsely longitudinally striate, dorsal carinae nearly complete; second tergite largely smooth, but transverse groove and area behind it striate; remainder of metasoma smooth (<xref ref-type="fig" rid="F5">Fig. 19</xref>); ovipositor sheath 0.7 times as long as fore wing, slender (<xref ref-type="fig" rid="F4">Fig. 16</xref>).</p></sec><sec sec-type="Colour"><title>Colour.</title><p>Orange brown; mouthparts yellow; antenna, frons and vertex dark brown; propodeum, third-eighth metasomal segments, hind coxa, trochantellus and femur <!--PageBreak--><!--PageBreak-->black; hind tibial spurs yellow; first and second tergites ivory dorsally and white ventrally; hind tibia and tarsus dark brown, except yellow basal ring; veins and pterostigma dark brown, but pterostigma basally narrowly pale brownish; apical 0.4 of fore wing distinctly infuscate and remainder of wings slightly infuscate or subhyaline.</p></sec><sec sec-type="Variation"><title>Variation.</title><p>Antennal segments 29–31; second submarginal cell of fore wing with vein r-m absent or present; vein M+CU of hind wing 0.6–0.8 times as long as vein 1-M; second tergite with smooth or striate transverse groove; apical segment of antenna 1.0–1.2 times as long as penultimate segment; length of body 3.2–5.2 mm.</p></sec></tp:treatment-sec><tp:treatment-sec sec-type="Distribution"><title>Distribution.</title><p>C Vietnam: Thua Thien-Hue and S Vietnam: Dak Lak.</p><fig id="F4" position="float" orientation="portrait"><label>Figure 16.</label><caption><p><tp:taxon-name>Bassus albobasalis</tp:taxon-name> sp. n., female, holotype. Habitus lateral.</p></caption><graphic xmlns:xlink="http://www.w3.org/1999/xlink" xlink:href="ZooKeys-054-001-g004.jpg" position="float" orientation="portrait" xlink:type="simple"/></fig><fig id="F5" position="float" orientation="portrait"><label>Figures 17–25.</label><caption><p><tp:taxon-name>Bassus albobasalis</tp:taxon-name> sp. n., female, holotype. <bold>17</bold> mesosoma dorsal <bold>18</bold> mesosoma lateral <bold>19</bold> first-third metasomal tergites dorsal <bold>20</bold> antenna <bold>21</bold> wings <bold>22</bold> head lateral <bold>23</bold> head anterior <bold>24</bold> head dorsal <bold>25</bold> hind femur lateral.</p></caption><graphic xmlns:xlink="http://www.w3.org/1999/xlink" xlink:href="ZooKeys-054-001-g005.jpg" position="float" orientation="portrait" xlink:type="simple"/></fig></tp:treatment-sec><tp:treatment-sec sec-type="Biology"><title>Biology.</title><p>Unknown.</p></tp:treatment-sec><tp:treatment-sec sec-type="Etymology"><title>Etymology.</title><p>From “albus” (Latin for “white”) and “basis” (Latin for “foundation, base”), because of the white base of the metasoma.</p></tp:treatment-sec></tp:taxon-treatment><tp:taxon-treatment><tp:treatment-meta><mixed-citation publication-type="journal"><person-group><name><surname>van Achterberg</surname><given-names>Cornelis</given-names></name><name><surname>Long</surname><given-names>Khuat Dang</given-names></name></person-group><article-title>Revision of the Agathidinae (Hymenoptera, Braconidae) of Vietnam, with the description of forty-two new species and three new genera</article-title><source>Zookeys</source><day>09</day><month>9</month><year>2010</year><volume>2010</volume><issue>54</issue><fpage>1</fpage><lpage>184</lpage><pub-id pub-id-type="doi">10.3897/zookeys.54.475</pub-id></mixed-citation></tp:treatment-meta><tp:nomenclature><tp:taxon-name>
                            <tp:taxon-name-part taxon-name-part-type="genus">Bassus</tp:taxon-name-part>
                            <tp:taxon-name-part taxon-name-part-type="species">albozonatus</tp:taxon-name-part>
                            <object-id xmlns:xlink="http://www.w3.org/1999/xlink" xlink:type="simple">urn:lsid:zoobank.org:act:7E9F1682-3C25-40AA-8CEE-50C371E2D051</object-id>
                        </tp:taxon-name><tp:taxon-status xmlns:xlink="http://www.w3.org/1999/xlink" xlink:type="simple">sp. n.</tp:taxon-status><xref ref-type="fig" rid="F6">Figs 26</xref><xref ref-type="fig" rid="F7">–35</xref></tp:nomenclature><tp:treatment-sec sec-type="Type material"><title>Type material.</title><p>Holotype, ♂ (RMNH), Aga. 282, “NE Vietnam: Ninh Binh, Cuc Phuong N.P., MT, 20°23'N; 105°34'E, 5–10.v.2002, K.D. Long” . Paratypes: 1 ♂ (IEBR), Aga. 283, same data as holotype; 1 ♂ (RMNH), Aga. 234, “S. Vietnam: Dac Lak, Cu N’Ga forest, 10.vi.2005. K.D. Long”.</p></tp:treatment-sec><tp:treatment-sec sec-type="Diagnosis"><title>Diagnosis.</title><p>The new species is similar to <tp:taxon-name>Bassus albifasciatus</tp:taxon-name> (Watanabe, 1934), but differs by having the malar space twice (2.6–2.8 times in <tp:taxon-name>Bassus albifasciatus</tp:taxon-name>) as long as basal width of mandible, the precoxal sulcus short and shallow (distinct and 0.8 times as long as mesopleuron), the propodeum with three complete apical carinae (evenly reticulate-rugose) and (except more or less posteriorly) brownish-yellow (brown to black), the notauli more widely crenulate (rather narrowly crenulate), the mesoscutum flattened medio-posteriorly (rather convex) and the hind tibial spurs pale yellowish and distinctly contrasting with the blackish hind basitarsus (brownish and less contrasting). Because of the colour of the head and of the first tergite the new species is similar to <tp:taxon-name>Bassus subrasa</tp:taxon-name> (Enderlein, 1920) comb. n. from Indonesia. However, the latter has the eye about 3 times as long as the temple (2.3 times in <tp:taxon-name>Bassus albozonatus</tp:taxon-name>), the second tergite distinctly costate (only partly striate), the notauli smooth (finely crenulate) and vein cu-a of the fore wing distinctly postfurcal (interstitial).</p></tp:treatment-sec><tp:treatment-sec sec-type="Description"><title>Description.</title><p>Holotype, ♂, length of body 6.5 mm, of fore wing 6.0 mm.</p><sec sec-type="Head"><title>Head.</title><p>Antennal segments 36, length of third segment 1.1 times fourth segment, length of third, fourth and penultimate segments 4.4, 4.0 and 2.3 times their width, respectively; length of apical antennal segment 1.6 times as long as penultimate segment; maxillary palp 0.7 times height of head; malar space twice as long as basal width of mandible; in dorsal view length of eye 2.3 times temple; ocelli in low triangle, POL:OD:OOL = 8:7:21 (<xref ref-type="fig" rid="F7">Fig. 34</xref>); face shiny, with distinct punctures; frons with a medial ridge, smooth (<xref ref-type="fig" rid="F7">Fig. 34</xref>); vertex and temple shiny, with sparse minute punctures<!--PageBreak-->.</p></sec><sec sec-type="Mesosoma"><title>Mesosoma.</title><p>Length of mesosoma 1.4 times its height; subpronope shallow; pronotum largely smooth with sparse fine punctures dorsally; area near lateral carina of mesoscutum sparsely crenulate; lateral lobes of mesoscutum shiny with fine punctures anteriorly, flat and smooth posteriorly; middle lobe of mesoscutum with sparse punctures and largely smooth posteriorly (<xref ref-type="fig" rid="F7">Fig. 28</xref>); notauli complete and finely crenulate; scutellar sulcus 0.4 times as long as dorsal face of scutellum and with 3 carinae; scutellum convex, rather long and narrowed posteriorly, without subposterior crest (<xref ref-type="fig" rid="F7">Fig. 28</xref>); precoxal sulcus short, shallow and rugose (<xref ref-type="fig" rid="F7">Fig. 27</xref>); mesopleuron below precoxal sulcus with sparse distinct punctures; mesopleuron above precoxal sulcus largely smooth, but with sparse fine punctures posteriorly; metapleuron largely punctate anteriorly with irregular rugosity posteriorly; propodeum with three complete apical carinae and enclosing a large reticulate-rugose area (<xref ref-type="fig" rid="F7">Fig. 28</xref>); propodeal spiracle rather small elliptical, 1.5 times as long as wide.</p></sec><sec sec-type="Wings"><title>Wings.</title><p>Fore wing: second submarginal cell small trapezoid (<xref ref-type="fig" rid="F7">Fig. 30</xref>); vein SR1 sinuate; r:3-SR+SR1 = 4:61. Hind wing: vein M+CU 0.7 times as long as vein 1-M (<xref ref-type="fig" rid="F7">Fig. 30</xref>).</p></sec><sec sec-type="Legs"><title>Legs.</title><p>Length of hind femur, tibia and basitarsus 3.9, 7.5 and 10.4 times their width, respectively; hind femur (as remainder of legs) with short setae; length of outer and inner spur of middle tibia 0.4 and 0.5 times middle basitarsus, respectively; outer apex of middle tibia with a cluster of 10 pegs; outer apex of hind tibia with a cluster of 12 pegs; length of outer and inner spur of hind tibia 0.4 and 0.5 times hind basitarsus, respectively; outer side of hind coxa with sparse punctures, of hind femur with distinct punctures; tarsal claws without lobe (<xref ref-type="fig" rid="F7">Fig. 35</xref>).</p></sec><sec sec-type="Metasoma"><title>Metasoma.</title><p>Length of first tergite 1.5 times its apical width, with dorsal and dorso-lateral carinae coarsely developed, dorsal carinae convergent, costate medially and pos<!--PageBreak--><!--PageBreak-->teriorly nearly up to apex of tergite (<xref ref-type="fig" rid="F7">Fig. 29</xref>); first tergite sparsely but coarsely striate; second tergite 1.4 times as long as third tergite, large basal area on two thirds of tergite partly smooth, rugose-punctate and remainder densely striate (<xref ref-type="fig" rid="F7">Fig. 29</xref>); remainder of metasoma smooth.</p></sec><sec sec-type="Colour"><title>Colour.</title><p>Brownish-yellow; antenna (but scapus yellow) brown; hind leg (but tibia with pale yellow basal ring) and metasoma dark brown or black (but basal area of second tergite ivory and first and second tergites white ventrally); pterostigma (except small pale brownish patch basally) and veins dark brown; wing membrane slightly infuscate or subhyaline, but apical 0.4 of fore wing rather infuscate.</p></sec><sec sec-type="Variation"><title>Variation.</title><p>Length of body 6.5–7.0 mm, of fore wing 6.0–6.1 mm; penultimate antennal segment subequal to apical segment; vein M+CU of hind wing 0.7–0.8 times as long as 1-M; POL:OD:OOL = 8:6–7:21; outer apex of hind tibia with 9–12 pegs.</p></sec></tp:treatment-sec><tp:treatment-sec sec-type="Distribution"><title>Distribution.</title><p>NE Vietnam: Ninh Binh and S Vietnam: Dak Lak.</p><fig id="F6" position="float" orientation="portrait"><label>Figure 26.</label><caption><p><tp:taxon-name>Bassus albozonatus</tp:taxon-name> sp. n., male, holotype. Habitus lateral.</p></caption><graphic xmlns:xlink="http://www.w3.org/1999/xlink" xlink:href="ZooKeys-054-001-g006.jpg" position="float" orientation="portrait" xlink:type="simple"/></fig><fig id="F7" position="float" orientation="portrait"><label>Figures 27–35.</label><caption><p><tp:taxon-name>Bassus albozonatus</tp:taxon-name> sp. n., male, holotype. <bold>27</bold> mesosoma lateral <bold>28</bold> mesosoma dorsal <bold>29</bold> first-third metasomal tergites dorsal <bold>30</bold> wings <bold>31</bold> hind femur lateral <bold>32</bold> head lateral <bold>33</bold> head anterior <bold>34</bold> head dorsal <bold>35</bold> hind tarsal claw.</p></caption><graphic xmlns:xlink="http://www.w3.org/1999/xlink" xlink:href="ZooKeys-054-001-g007.jpg" position="float" orientation="portrait" xlink:type="simple"/></fig></tp:treatment-sec><tp:treatment-sec sec-type="Biology"><title>Biology.</title><p>Unknown.</p></tp:treatment-sec><tp:treatment-sec sec-type="Etymology"><title>Etymology.</title><p>From “albus” (Latin for “white”) and “zona” (Latin for “girdle”), because of the white part of the second metasomal tergite.</p></tp:treatment-sec></tp:taxon-treatment><ref-list><ref id="B10"><mixed-citation xmlns:xlink="http://www.w3.org/1999/xlink" xlink:type="simple"><person-group><name name-style="western"><surname>Enderlein</surname><given-names>G</given-names></name></person-group> (<year>1920</year>)<article-title> Zur Kenntnis aussereuropäischer Braconiden.</article-title><source>Archiv für Naturgeschichte</source> (<volume>A</volume>)<issue>84</issue>: <fpage>51</fpage>–<lpage>224</lpage>.</mixed-citation></ref><ref id="B13"><mixed-citation xmlns:xlink="http://www.w3.org/1999/xlink" xlink:type="simple"><person-group><name name-style="western"><surname>Sharkey</surname><given-names>MJ</given-names></name><name name-style="western"><surname>Yu</surname><given-names>DS</given-names></name><name name-style="western"><surname>van Noort</surname><given-names>S</given-names></name><name name-style="western"><surname>Seltmann</surname><given-names>K</given-names></name><name name-style="western"><surname>Penev</surname><given-names>L</given-names></name></person-group> (<year>2009</year>)<article-title> Revision of the Oriental genera of Agathidinae (Hymenoptera, Braconidae) with an emphasis on Thailand including interactive keys to genera published in three different formats.</article-title><source>ZooKeys</source><volume>21</volume>:<fpage>19</fpage>-<lpage>54</lpage>.</mixed-citation></ref></ref-list></tp:taxon-treatment>
