# Supplementary material for: Revision of the Agathidinae (Hymenoptera, Braconidae) of Vietnam, with the description of forty-two new species and three new genera
Source: Zookeys. 2010 Sep 9;(54):1–184. doi: 10.3897/zookeys.54.475 (PMC3088039; doi:10.3897/zookeys.54.475)
Supplement: XML Treatment for Biroia [file zookeys.54.475-treatment7.xml]

<!DOCTYPE tp:taxon-treatment
  PUBLIC "-//TaxonX//DTD Taxonomic Treatment Publishing DTD v0 20100105//EN" "tax-treatment-NSO.dtd">
<tp:taxon-treatment xmlns:tp="http://www.plazi.org/taxpub"><tp:treatment-meta><mixed-citation publication-type="journal"><person-group><name><surname>van Achterberg</surname><given-names>Cornelis</given-names></name><name><surname>Long</surname><given-names>Khuat Dang</given-names></name></person-group><article-title>Revision of the Agathidinae (Hymenoptera, Braconidae) of Vietnam, with the description of forty-two new species and three new genera</article-title><source>Zookeys</source><day>09</day><month>9</month><year>2010</year><volume>2010</volume><issue>54</issue><fpage>1</fpage><lpage>184</lpage><pub-id pub-id-type="doi">10.3897/zookeys.54.475</pub-id></mixed-citation></tp:treatment-meta><tp:nomenclature><label>Genus</label><tp:taxon-name>
                        <tp:taxon-name-part taxon-name-part-type="genus">Biroia</tp:taxon-name-part>
                    </tp:taxon-name><tp:taxon-authority>Szépligeti, 1900</tp:taxon-authority></tp:nomenclature><tp:taxon-treatment><tp:treatment-meta><mixed-citation publication-type="journal"><person-group><name><surname>van Achterberg</surname><given-names>Cornelis</given-names></name><name><surname>Long</surname><given-names>Khuat Dang</given-names></name></person-group><article-title>Revision of the Agathidinae (Hymenoptera, Braconidae) of Vietnam, with the description of forty-two new species and three new genera</article-title><source>Zookeys</source><day>09</day><month>9</month><year>2010</year><volume>2010</volume><issue>54</issue><fpage>1</fpage><lpage>184</lpage><pub-id pub-id-type="doi">10.3897/zookeys.54.475</pub-id></mixed-citation></tp:treatment-meta><tp:nomenclature><tp:taxon-name>
                            <tp:taxon-name-part taxon-name-part-type="genus">Biroia</tp:taxon-name-part>
                            <tp:taxon-name-part taxon-name-part-type="species">soror</tp:taxon-name-part>
                            <object-id xmlns:xlink="http://www.w3.org/1999/xlink" xlink:type="simple">urn:lsid:zoobank.org:act:C7FE6AB0-4C62-4E25-85A1-8809847BC928</object-id>
                        </tp:taxon-name><tp:taxon-status xmlns:xlink="http://www.w3.org/1999/xlink" xlink:type="simple">sp. n.</tp:taxon-status><xref ref-type="fig" rid="F8">Figs 36</xref><xref ref-type="fig" rid="F9">–43</xref></tp:nomenclature><tp:treatment-sec sec-type="Type material"><title>Type material.</title><p>Holotype, ♀ (RMNH), “S. Vietnam: Dong Nai, Cat Tien N. P., Dong trail, Mal. traps 13–16, c 100 m, 1–9.x.2005, C. v. Achterberg &amp; R. de Vries, RMNH’05”. Paratypes (6 ♀): 2 ♀ (RMNH, IEBR), id. but <tp:taxon-name>Ficus</tp:taxon-name> trail, Mal. traps 1–8; 1 ♀ (RMNH), id. but bird trail, Mal. traps 9–12; 3 ♀ (RMNH, IEBR), id. but <tp:taxon-name>Ficus</tp:taxon-name> trail, 9–10.iv.2007, M.P. Quy &amp; N.T. Manh.</p></tp:treatment-sec><tp:treatment-sec sec-type="Diagnosis"><title>Diagnosis.</title><p>Morphologically similar to <tp:taxon-name>Bassus abdominalis</tp:taxon-name> (Enderlein, 1920) from Sundaland; the new species differs by the medium-sized prepectal carina (distinctly lamelliform in <tp:taxon-name>Bassus abdominalis</tp:taxon-name>, rarely intermediate), the less concave head medio-posteriorly (<xref ref-type="fig" rid="F9">Fig. 41</xref>; more concave in <tp:taxon-name>Bassus abdominalis</tp:taxon-name>), the shorter setae of the fore tarsus (with longer setae), the somewhat shorter postero-ventral protuberance of the pronotal side (above the fore coxa; somewhat longer in <tp:taxon-name>Bassus abdominalis</tp:taxon-name>) and the completely black body (<xref ref-type="fig" rid="F8">Fig. 36</xref>; the latter occurs rarely also in <tp:taxon-name>Bassus abdominalis</tp:taxon-name>, but often the head and the anterior part of the mesosoma are orange-brown).</p></tp:treatment-sec><tp:treatment-sec sec-type="Description"><title>Description.</title><p>Holotype, ♀, length of body 8.8 mm, of fore wing 7.2 mm, ovipositor sheath 6.3 mm.</p><sec sec-type="Head"><title>Head.</title><p>Antennal segments 45, length of third segment 1.5 times fourth segment, length of third, fourth and penultimate segments 1.7, 1.7 and 1.7 times their width, respectively; apical antennal segment 1.6 times as long as penultimate segment; lengt<!--PageBreak-->h of maxillary palp 0.5 times height of head; in dorsal view length of eye 4.7 times temple; temple gradually narrowed posteriorly (<xref ref-type="fig" rid="F9">Fig. 41</xref>); POL:OD:OOL = 8:5:15; face elongate (<xref ref-type="fig" rid="F9">Fig. 38</xref>), with dense and fine punctation laterally, shiny and sparsely punctate medially; frons smooth, two strong lateral carinae extending up near rim of antennal sockets (<xref ref-type="fig" rid="F9">Fig. 41</xref>); vertex and temple with sparse fine punctures.</p></sec><sec sec-type="Mesosoma"><title>Mesosoma.</title><p>Length of mesosoma 1.6 times its height; pronotal trough smooth medially, with sparse fine punctures dorsally and crenulate posteriorly; area near lateral carina of mesoscutum smooth anteriorly, crenulate posteriorly; mesoscutum shiny with very sparse minute punctures; notauli completely absent; scutellar sulcus 0.5 times as long as dorsal face of scutellum and with 3 strong carinae (<xref ref-type="fig" rid="F9">Fig. 42</xref>); precoxal sulcus wide, largely crenulate, three long carinae connected with prepectal carina anteriorly (<xref ref-type="fig" rid="F9">Fig. 37</xref>); mesopleuron above precoxal sulcus shiny and nearly smooth with very sparse fine punctures; mesopleuron below precoxal sulcus with sparse distinct punctures; metapleuron setose with sparse distinct punctures dorsally, largely areolate-rugose ventrally; propodeum with a large areola and costulae developed, area of areola with 3 transverse carinae; propodeal spiracle large medium-sided, 1.75 times as long as wide.</p></sec><sec sec-type="Wings"><title>Wings.</title><p>Fore wing: second submarginal cell wide rectangular (<xref ref-type="fig" rid="F9">Fig. 43</xref>); vein SR1 straight; r:3-SR:SR1 = 4:10:64; r:2-SR:3-SR:r-m = 4:11:10:8. Hind wing: vein M+CU 0.6 times as long as vein 1-M.</p></sec><sec sec-type="Legs"><title>Legs.</title><p>Length of hind femur, tibia and basitarsus 4.0, 6.0 and 9.3 times their width, respectively; hind femur (as remainder of legs) with strong setae; length of outer and <!--PageBreak-->inner spur of middle tibia 0.4 and 0.7 times middle basitarsus, respectively; length of outer and inner spur of hind tibia 0.3 and 0.5 times hind basitarsus; fore and middle tarsi slender (<xref ref-type="fig" rid="F8">Fig. 36</xref>).<!--PageBreak--></p></sec><sec sec-type="Metasoma"><title>Metasoma.</title><p>Shiny smooth; first tergite distinctly widened subposteriorly and then narrowed apically; length of first tergite 1.4 times as long as its apical width (<xref ref-type="fig" rid="F9">Fig. 39</xref>); dorsal carinae absent; first tergite with long erect setae laterally (<xref ref-type="fig" rid="F9">Fig. 39</xref>), apical third of first tergite with transverse a row of sparse setae; second tergite with large basal round area bordered by a groove (<xref ref-type="fig" rid="F9">Fig. 39</xref>), area near groove with two rows of sparse setae; latero-posterior corners of third tergite with a dense cluster of setae; ovipositor sheath 0.9 times as long as fore wing.</p></sec><sec sec-type="Colour"><title>Colour.</title><p>Black; galea, palpi, mandible, fore legs and tarsus yellow; wing membrane black but hyaline on apical third of fore wing and on one fourth of hind wing.</p></sec><sec sec-type="Variation"><title>Variation.</title><p>Length of body 8.5–10.0 mm, and of fore wing 6.8–8.0 mm; ratio of vein r:3-SR:SR1 = 3–4:11–12:71–82; vein M+CU of hind wing 0.5–0.7 times as long as vein 1-M; first tergite 1.4–1.7 times as long as its apical width.</p></sec></tp:treatment-sec><tp:treatment-sec sec-type="Distribution"><title>Distribution.</title><p>S Vietnam: Dong Nai.</p><fig id="F8" position="float" orientation="portrait"><label>Figure 36.</label><caption><p><tp:taxon-name>Biroia soror</tp:taxon-name> sp. n., female, holotype. Habitus lateral.</p></caption><graphic xmlns:xlink="http://www.w3.org/1999/xlink" xlink:href="ZooKeys-054-001-g008.jpg" position="float" orientation="portrait" xlink:type="simple"/></fig><fig id="F9" position="float" orientation="portrait"><label>Figures 37–43.</label><caption><p><tp:taxon-name>Biroia soror</tp:taxon-name> sp. n., female, holotype. <bold>37</bold> mesosoma lateral <bold>38</bold> head anterior <bold>39</bold> first-third metasomal tergites dorsal <bold>40</bold> head lateral <bold>41</bold> head dorsal <bold>42</bold> mesosoma dorsal <bold>43</bold> wings.</p></caption><graphic xmlns:xlink="http://www.w3.org/1999/xlink" xlink:href="ZooKeys-054-001-g009.jpg" position="float" orientation="portrait" xlink:type="simple"/></fig></tp:treatment-sec><tp:treatment-sec sec-type="Biology"><title>Biology.</title><p>Unknown.</p></tp:treatment-sec><tp:treatment-sec sec-type="Etymology"><title>Etymology.</title><p>From “soror” (Latin for “sister”), because of its close similarity to <tp:taxon-name>Bassus abdominalis</tp:taxon-name> (Enderlein).</p></tp:treatment-sec></tp:taxon-treatment></tp:taxon-treatment>
