# Supplementary material for: Revision of the Agathidinae (Hymenoptera, Braconidae) of Vietnam, with the description of forty-two new species and three new genera
Source: Zookeys. 2010 Sep 9;(54):1–184. doi: 10.3897/zookeys.54.475 (PMC3088039; doi:10.3897/zookeys.54.475)
Supplement: XML Treatment for Braunsia [file zookeys.54.475-treatment9.xml]

<!DOCTYPE tp:taxon-treatment
  PUBLIC "-//TaxonX//DTD Taxonomic Treatment Publishing DTD v0 20100105//EN" "tax-treatment-NSO.dtd">
<tp:taxon-treatment xmlns:tp="http://www.plazi.org/taxpub"><tp:treatment-meta><mixed-citation publication-type="journal"><person-group><name><surname>van Achterberg</surname><given-names>Cornelis</given-names></name><name><surname>Long</surname><given-names>Khuat Dang</given-names></name></person-group><article-title>Revision of the Agathidinae (Hymenoptera, Braconidae) of Vietnam, with the description of forty-two new species and three new genera</article-title><source>Zookeys</source><day>09</day><month>9</month><year>2010</year><volume>2010</volume><issue>54</issue><fpage>1</fpage><lpage>184</lpage><pub-id pub-id-type="doi">10.3897/zookeys.54.475</pub-id></mixed-citation></tp:treatment-meta><tp:nomenclature><label>Genus</label><tp:taxon-name>
                        <tp:taxon-name-part taxon-name-part-type="genus">Braunsia</tp:taxon-name-part>
                    </tp:taxon-name><tp:taxon-authority>Kriechbaumer, 1894</tp:taxon-authority></tp:nomenclature><tp:treatment-sec sec-type="Key to Vietnamese species of the genus Braunsia Kriechbaumer"><title>Key to Vietnamese species of the genus <tp:taxon-name>Braunsia</tp:taxon-name> Kriechbaumer</title><table-wrap content-type="key" position="anchor" orientation="portrait"><table><tbody><tr><td rowspan="1" colspan="1">1.</td><td rowspan="1" colspan="1">Fore wing with isolated stigmal spot or nearly so (<xref ref-type="fig" rid="F12">Figs 54</xref>, <xref ref-type="fig" rid="F13">58</xref>, <xref ref-type="fig" rid="F15">67</xref>), vein cu-a of fore wing postfurcal or interstitial (<xref ref-type="fig" rid="F13">Figs 58</xref>, <xref ref-type="fig" rid="F15">67</xref>); area near vein cu-a of hind wing setose; propodeum with an anterior transverse carina and usually with an areola; first tergite moderately robust (<xref ref-type="fig" rid="F13">Figs 57</xref>, <xref ref-type="fig" rid="F15">66</xref>, <xref ref-type="fig" rid="F17">76</xref>) and longitudinally striate medially; ovipositor sheath slightly or not widened</td><td rowspan="1" colspan="1">2</td></tr><tr><td rowspan="1" colspan="1">–</td><td rowspan="1" colspan="1">Fore wing without a stigmal spot (<xref ref-type="fig" rid="F10">Figs 44</xref>, <xref ref-type="fig" rid="F11">48</xref>, <xref ref-type="fig" rid="F19">84</xref>), vein cu-a of fore wing antefurcal (<xref ref-type="fig" rid="F19">Fig. 84</xref>), but sometimes interstitial; area near vein cu-a of hind wing glabrous; propodeum without an anterior transverse carina or an areola; first tergite very slender (<xref ref-type="fig" rid="F11">Figs 47</xref>, <xref ref-type="fig" rid="F19">85</xref>) and smooth medially; ovipositor sheath ribbon-shaped widened (<xref ref-type="fig" rid="F10">Fig. 44</xref>)</td><td rowspan="1" colspan="1">4</td></tr><tr><td rowspan="1" colspan="1">2.</td><td rowspan="1" colspan="1">Vein 2-SR+M of hind wing distinctly transverse (or longitudinal); propodeum with a rather weakly developed transverse carina anteriorly (<xref ref-type="fig" rid="F15">Fig. 65</xref>); lateral ocelli small (<xref ref-type="fig" rid="F15">Fig. 71</xref>), POL 0.7 times as long as OOL; vein cu-a of fore wing interstitial (<xref ref-type="fig" rid="F15">Fig. 67</xref>)</td><td rowspan="1" colspan="1"><tp:taxon-name>Braunsia maculifera</tp:taxon-name> sp. n. Notes. If POL 0.5 times OOL and vein cu-a of fore wing distinctly postfurcal, cf. <tp:taxon-name>Braunsia pappi</tp:taxon-name> Chen &amp; Yang, 2006, from China. If the areola of the propodeum is wider, the apical quarter of the hind tibia infuscate and the hind tarsus blackish, the anterior transverse carina is incomplete, the antenna is yellowish, the pterostigma is dark brown except for the yellow basal third, the frons deeply concave near the antennal sockets, no isolated stigmal spot of the fore wing, the ovipositor sheath about as long as body and the first tergite is more robust, cf. <tp:taxon-name>Braunsia margaroniae</tp:taxon-name> Nixon, 1950, from India.</td></tr><tr><td rowspan="1" colspan="1">–</td><td rowspan="1" colspan="1">Vein 2-SR+M of hind wing vertical or near so (<xref ref-type="fig" rid="F17">Fig. 75</xref>); propodeum with a coarse transverse carina basally (<xref ref-type="fig" rid="F13">Figs 56</xref>, <xref ref-type="fig" rid="F17">74</xref>); lateral ocelli larger (<xref ref-type="fig" rid="F13">Figs 62</xref>, <xref ref-type="fig" rid="F17">80</xref>), POL 0.4–0.5 times as long as OOL; vein cu-a of fore wing postfurcal (<xref ref-type="fig" rid="F13">Fig. 58</xref>)</td><td rowspan="1" colspan="1">3</td></tr><tr><td rowspan="1" colspan="1">3.</td><td rowspan="1" colspan="1">Propodeum without a closed areola (<xref ref-type="fig" rid="F17">Fig. 74</xref>); basal half of first tergite smooth; area behind transverse groove of third tergite and second tergite (except smooth apical small area) equally longitudinally striate; vein 2-SR+M of hind wing distinctly vertical (<xref ref-type="fig" rid="F17">Fig. 75</xref>); apical half of wings brown and basal half yellow (<xref ref-type="fig" rid="F17">Fig. 75</xref>); metasoma dark brown (but first tergite yellow basally and three basal metasomal segments ivory ventrally)</td><td rowspan="1" colspan="1"><tp:taxon-name>Braunsia nigrapiculata</tp:taxon-name> sp. n.</td></tr><tr><td rowspan="1" colspan="1">–</td><td rowspan="1" colspan="1">Propodeum with areola (<xref ref-type="fig" rid="F13">Fig. 56</xref>); basal half of first tergite striate; area behind transverse groove on third tergite smooth, contrasting with striate second tergite; vein 2-SR+M of hind wing short and thick, slightly vertical (<xref ref-type="fig" rid="F13">Fig. 58</xref>); wings and metasoma entirely yellow (<xref ref-type="fig" rid="F12">Figs 54</xref>, <xref ref-type="fig" rid="F13">58</xref>)</td><td rowspan="1" colspan="1"><tp:taxon-name>Braunsia devriesi</tp:taxon-name> sp. n. Notes. <tp:taxon-name>Braunsia pappi</tp:taxon-name> Chen &amp; Yang, 2006, from China differs from <tp:taxon-name>Braunsia devriesi</tp:taxon-name> by having the fore wing darkened apically with a distinct dark brown band below the stigmal spot and by the smooth basal half of the first metasomal tergite.</td></tr><!--PageBreak--><tr><td rowspan="1" colspan="1">4.</td><td rowspan="1" colspan="1">Lateral ocelli small (<xref ref-type="fig" rid="F11">Fig. 52</xref>), POL 0.8 times as long as OOL; metasoma yellowish-brown (<xref ref-type="fig" rid="F10">Fig. 44</xref>); outer side of apical third of middle tibia with row of 5 pegs; eye medium-sized, in dorsal view length of eye 2.1 times as long as temple (<xref ref-type="fig" rid="F11">Fig. 52</xref>); malar space 1.8 times as long as basal width of mandible</td><td rowspan="1" colspan="1"><tp:taxon-name>Braunsia bicolorata</tp:taxon-name> sp. n.</td></tr><tr><td rowspan="1" colspan="1">–</td><td rowspan="1" colspan="1">Lateral ocelli larger (<xref ref-type="fig" rid="F19">Fig. 88</xref>), POL 0.5–0.6 times as long as OOL; metasoma mainly blackish-brown (<xref ref-type="fig" rid="F18">Fig. 81</xref>); outer side of apical third of middle tibia with row of 4–6 pegs; eye rather large, in dorsal view length of eye 2.7 times as long as temple (<xref ref-type="fig" rid="F19">Fig. 88</xref>); malar space 1.4 times as long as basal width of mandible</td><td rowspan="1" colspan="1"><tp:taxon-name>Braunsia pumatica</tp:taxon-name> sp. n.</td></tr></tbody></table></table-wrap></tp:treatment-sec><tp:taxon-treatment><tp:treatment-meta><mixed-citation publication-type="journal"><person-group><name><surname>van Achterberg</surname><given-names>Cornelis</given-names></name><name><surname>Long</surname><given-names>Khuat Dang</given-names></name></person-group><article-title>Revision of the Agathidinae (Hymenoptera, Braconidae) of Vietnam, with the description of forty-two new species and three new genera</article-title><source>Zookeys</source><day>09</day><month>9</month><year>2010</year><volume>2010</volume><issue>54</issue><fpage>1</fpage><lpage>184</lpage><pub-id pub-id-type="doi">10.3897/zookeys.54.475</pub-id></mixed-citation></tp:treatment-meta><tp:nomenclature><tp:taxon-name>
                    				<tp:taxon-name-part taxon-name-part-type="genus">Braunsia</tp:taxon-name-part>
                    				<tp:taxon-name-part taxon-name-part-type="species">bicolorata</tp:taxon-name-part>
                            <object-id xmlns:xlink="http://www.w3.org/1999/xlink" xlink:type="simple">urn:lsid:zoobank.org:act:4951D986-C862-46D2-B8C2-1D1E24C4A657</object-id>
                        </tp:taxon-name><tp:taxon-status xmlns:xlink="http://www.w3.org/1999/xlink" xlink:type="simple">sp. n.</tp:taxon-status><xref ref-type="fig" rid="F10">Figs 44</xref><xref ref-type="fig" rid="F11">–53</xref></tp:nomenclature><tp:treatment-sec sec-type="Type material"><title>Type material.</title><p>Holotype, ♀ (RMNH), Aga. 119, “NE Vietnam: Hoa Binh, Mai Chau, Pa Co N.R, 1200 m, 24.iv.2002, K.D. Long”. Paratypes: 1 ♂ (IEBR), Aga. 120 and 1 ♂ (RMNH), Aga. 121, same data as holotype; 1 ♀ (IEBR), Aga. 276, id., but 21.iv.2002, K.D. Long; 2 ♂ (IEBR), Aga. 216, Aga. 219 and 1 ♂ (RMNH), Aga. 220, “N.W Vietnam: Lao Cai, Sa Pa, bushes, 8.x.2004, K.D. Long”.</p></tp:treatment-sec><tp:treatment-sec sec-type="Diagnosis"><title>Diagnosis.</title><p>The new species is morphologically similar to <tp:taxon-name>Braunsia latisocreata</tp:taxon-name> Bhat &amp; Gupta, 1977, from India, but differs by having the first tergite about 3.7 times<!--PageBreak--> as long as its apical width (in <tp:taxon-name>Braunsia latisocreata</tp:taxon-name> 1.5 times); the second tergite about twice as long as wide apically (1.5 times); the second submarginal cell of the fore wing with a rather long (i.e. distinctly longer than vein r of fore wing) ramellus (short) and the metasoma entirely reddish yellow (black).</p></tp:treatment-sec><tp:treatment-sec sec-type="Description"><title>Description.</title><p>Holotype, ♀, length of body 9.0 mm, of fore wing 7.8 mm, ovipositor 8.0 mm.</p><sec sec-type="Head"><title>Head.</title><p>Antennal segments 47, length of third segment 1.2 times fourth segment, length of third, fourth and penultimate segments 3.7, 3.3 and 2.0 times their width, respectively; length of maxillary palp 0.7 times height of head; in dorsal view head transverse and 1.3 times as wide as mesonotum; length of eye 2.1 times temple (<xref ref-type="fig" rid="F11">Fig. 52</xref>); POL:OD:OOL = 7:4:11; antennal sockets not tubular; occipital flange sharp; malar space 1.8 times as long as basal width of mandible; face shiny with sparse fine punctures, frons and vertex smooth.</p></sec><sec sec-type="Mesosoma"><title>Mesosoma.</title><p>Length of mesosoma 1.5 times its height; subpronope large and deep; side of pronotum smooth; area near lateral carina of mesoscutum crenulate; lateral lobes of mesoscutum smooth; middle lobe with sparse fine punctures; notauli deep, crenulate (<xref ref-type="fig" rid="F11">Fig. 46</xref>); scutellar sulcus 0.5 times as long as dorsal face of scutellum and with 3 carinae; scutellum convex anteriorly, smooth and with long setae; mesopleuron above precoxal sulcus largely smooth; mesopleuron below precoxal sulcus setose, with sparse fine punctures; precoxal sulcus wide, shallow and slightly crenulate (<xref ref-type="fig" rid="F11">Fig. 45</xref>); metapleuron mainly smooth with long setae; propodeum setose, with a strong trans<!--PageBreak-->verse carina subbasally, rugose posteriorly; spiracle medium-sized, round, 1.8 times as long as wide.</p></sec><sec sec-type="Wings"><title>Wings.</title><p>Fore wing: second submarginal cell pentagonal, narrow anteriorly, with rather long ramellus, 1.1 times as long as vein 2-SR (17:15) (<xref ref-type="fig" rid="F11">Fig. 48</xref>); r:3-SR:SR1 = 4:3:65;<!--PageBreak--> 2-SR:3-SR:r-m = 11:3:11; vein cu-a slightly antefurcal. Hind wing: vein 2-SR+M transverse; vein M+CU 0.6 times as long as 1-M (28:50); surroundings of cu-a glabrous.</p></sec><sec sec-type="Legs"><title>Legs.</title><p>Length of hind femur, tibia and basitarsus 5.7, 10.0 and 10.6 times their width, respectively; hind coxa smooth; hind femur with short and sparse setosity (<xref ref-type="fig" rid="F11">Fig. 49</xref>); outer side of apical third of middle tibia with a row of 5 pegs; outer side of apex of hind tibia with a cluster of 8 pegs; length of outer and inner spurs of middle tibia 0.4 and 0.5 times middle basitarsus, respectively; length of outer and inner spurs of hind tibia 0.3 and 0.4 times hind basitarsus.</p></sec><sec sec-type="Metasoma"><title>Metasoma.</title><p>First tergite slender shiny, rugulose near apex, slightly and roundly widened apically (<xref ref-type="fig" rid="F11">Fig. 47</xref>); length of first tergite 3.7 times its apical width; dorsal carinae of first tergite divergent and on three fourth of the tergite; second tergite 2.1 times as long as wide apically and with posteriorly diverging striae, on apical third of second tergite with transverse furrow; dorsal half of third tergite with striae, apical half finely granulate; remainder of metasoma smooth (<xref ref-type="fig" rid="F11">Fig. 47</xref>), ovipositor sheath wide and ribbon-shaped (<xref ref-type="fig" rid="F11">Fig. 50</xref>), 1.1 times as long as fore wing.</p></sec><sec sec-type="Colour"><title>Colour.</title><p>Black; malar space ivory, clypeus and palpi pale yellow; antenna, legs and metasoma yellowish-brown, but tarsi paler than tibiae; wing membrane rather dark brown (<xref ref-type="fig" rid="F11">Fig. 48</xref>).</p></sec><sec sec-type="Variation"><title>Variation.</title><p>Female: second submarginal cell of fore wing triangular or pentagonal; vein M+CU of hind wing 0.5–0.6 times as long as 1-M; outer side of hind tibial apex with cluster of 8–10 pegs. Male: antenna with 45 or 48 segments; vein cu-a of fore wing interstitial; outer side of hind tibial apex with 7 pegs; hind coxa and first tergite apically dark brown.</p></sec></tp:treatment-sec><tp:treatment-sec sec-type="Distribution"><title>Distribution.</title><p>NE Vietnam: Hoa Binh, NW Vietnam: Lao Cai.</p><fig id="F10" position="float" orientation="portrait"><label>Figure 44.</label><caption><p><tp:taxon-name>Braunsia bicolorata</tp:taxon-name> sp. n., female, holotype. Habitus lateral.</p></caption><graphic xmlns:xlink="http://www.w3.org/1999/xlink" xlink:href="ZooKeys-054-001-g010.jpg" position="float" orientation="portrait" xlink:type="simple"/></fig><fig id="F11" position="float" orientation="portrait"><label>Figures 45–53.</label><caption><p><tp:taxon-name>Braunsia bicolorata</tp:taxon-name> sp. n., female, holotype. <bold>45</bold> mesosoma lateral <bold>46</bold> mesosoma dorsal <bold>47</bold> first-third metasomal tergites dorsal <bold>48</bold> wings <bold>49</bold> hind femur lateral <bold>50</bold> ovipositor sheath lateral <bold>51</bold> head lateral <bold>52</bold> head dorsal <bold>53</bold> head anterior.</p></caption><graphic xmlns:xlink="http://www.w3.org/1999/xlink" xlink:href="ZooKeys-054-001-g011.jpg" position="float" orientation="portrait" xlink:type="simple"/></fig></tp:treatment-sec><tp:treatment-sec sec-type="Biology"><title>Biology.</title><p>Unknown.</p></tp:treatment-sec><tp:treatment-sec sec-type="Etymology"><title>Etymology.</title><p>From “bi” (Latin for “two”), and “coloris” (Latin for “hue, tint”), because of the bicoloured body.</p></tp:treatment-sec></tp:taxon-treatment><tp:taxon-treatment><tp:treatment-meta><mixed-citation publication-type="journal"><person-group><name><surname>van Achterberg</surname><given-names>Cornelis</given-names></name><name><surname>Long</surname><given-names>Khuat Dang</given-names></name></person-group><article-title>Revision of the Agathidinae (Hymenoptera, Braconidae) of Vietnam, with the description of forty-two new species and three new genera</article-title><source>Zookeys</source><day>09</day><month>9</month><year>2010</year><volume>2010</volume><issue>54</issue><fpage>1</fpage><lpage>184</lpage><pub-id pub-id-type="doi">10.3897/zookeys.54.475</pub-id></mixed-citation></tp:treatment-meta><tp:nomenclature><tp:taxon-name>
                    				<tp:taxon-name-part taxon-name-part-type="genus">Braunsia</tp:taxon-name-part>
	                    			<tp:taxon-name-part taxon-name-part-type="species">devriesi</tp:taxon-name-part>
                            <object-id xmlns:xlink="http://www.w3.org/1999/xlink" xlink:type="simple">urn:lsid:zoobank.org:act:585C9AC9-B17A-4CE4-B250-A84DE8BF7E32</object-id>
                        </tp:taxon-name><tp:taxon-status xmlns:xlink="http://www.w3.org/1999/xlink" xlink:type="simple">sp. n.</tp:taxon-status><xref ref-type="fig" rid="F12">Figs 54</xref><xref ref-type="fig" rid="F13">–62</xref></tp:nomenclature><tp:treatment-sec sec-type="Type material"><title>Type material.</title><p>Holotype, ♀ (RMNH), “N. Vietnam: Viet Tri, n[ea]r Thanh Son, Thuong Cuu, 20°59'N; 105°8'E, 350–400 m, 11–16.x.1999, Malaise traps, R. de Vries, RMNH’99”.</p></tp:treatment-sec><tp:treatment-sec sec-type="Diagnosis"><title>Diagnosis.</title><p>The new species is morphologically similar to <tp:taxon-name>Braunsia bipunctata</tp:taxon-name> Enderlein, 1906, from Indonesia, but differs by having the propodeum with a complete and regular basal transverse carina (<tp:taxon-name>Braunsia bipunctata</tp:taxon-name>: transverse carina partly weakly developed and irregular); and the anterior half of the first tergite coarsely striate medially (bipunctata: smooth except for a median carina).</p></tp:treatment-sec><tp:treatment-sec sec-type="Description"><title>Description.</title><p>Holotype, ♀, length of body 10.5 mm, of fore wing 9.3 mm, ovipositor 7.3 mm.</p><sec sec-type="Head"><title>Head.</title><p>Antennal segments 45; length of third segment times fourth segment, length of third, fourth and penultimate segments 3.3, 2.3 and 1.3 times their width, respectively; length of maxillary palp 0.7 times height of head; in dorsal view length of eye twice temple (<xref ref-type="fig" rid="F13">Fig. 62</xref>); POL:OD:OOL = 7:5:12; antennal sockets rather tubular (<xref ref-type="fig" rid="F13">Fig. 62</xref>); occipital flange large, its ventral margin convex bellow (<xref ref-type="fig" rid="F13">Fig. 60</xref>); face shiny smooth with sparse punctures; frons and vertex shiny and smooth.</p></sec><sec sec-type="Mesosoma"><title>Mesosoma.</title><p>Length of mesosoma 1.5 times its height; subpronope large and deep; side of pronotum smooth; area near lateral carina of mesoscutum smooth; side of mesoscutum largely smooth with sparse setae and fine punctures; notauli deep and smooth (<xref ref-type="fig" rid="F13">Fig. 56</xref>); scutellar sulcus short, 0.4 times as long as dorsal face of scutellum and with 4 carinae; scutellum convex, smooth, sparsely setose; mesopleuron above and below precoxal sulcus shiny and smooth; precoxal sulcus narrow and shallow similar to a smooth groove (<xref ref-type="fig" rid="F13">Fig. 55</xref>); metapleuron smooth; propodeum with basal and transverse carinae, two longitudinal carinae forming a large areola; spiracle medium-sized, subelliptical and 2.3 times as long as wide.</p></sec><sec sec-type="Wings"><title>Wings.</title><p>Fore wing: second submarginal cell pentagonal, narrow anteriorly, with rather long ramellus, 0.8 times as long as vein 2-SR (<xref ref-type="fig" rid="F13">Fig. 58</xref>); r:3-SR:SR1 = 6:2:55; 2-SR:3-SR:r-m = 9:2:9; vein cu-a distinctly postfurcal. Hind wing: vein 2-SR+M slightly vertical; vein M+CU 0.8 times as long as 1-M; surroundings of cu-a sparsely setose.</p></sec><sec sec-type="Legs"><title>Legs.</title><p>Length of hind femur, tibia and basitarsus 5.1, 9.7 and 11.6 times their width, respectively; hind femur (as remainder of legs) with short and dense setosity; outer side of apical third of middle tibia with a row of 5 pegs and a cluster of 3 pegs at apex; outer side of apex of hind tibia with a cluster of 9 pegs; length of outer and inner<!--PageBreak--> spurs of middle tibia 0.4 and 0.6 times middle basitarsus, respectively; length of outer and inner spurs of hind tibia 0.3 and 0.4 times hind basitarsus, respectively.</p></sec><sec sec-type="Metasoma"><title>Metasoma.</title><p>First tergite rather long, widened apically, 2.3 times as long as its apical width (<xref ref-type="fig" rid="F13">Fig. 57</xref>); first tergite longitudinally striate; dorsal carinae of first tergite strong, <!--PageBreak-->diverging apically and fused with striae apically (<xref ref-type="fig" rid="F13">Fig. 57</xref>); second tergite as long as third tergite, longitudinally striate, with a deep striate transverse groove on apical third; third tergite with parallel striae on basal two thirds and with a wide striate transverse groove on apical third; apical third of third tergite and remainder of metasoma smooth, with sparse setae apically; ovipositor sheath long, rather narrow (<xref ref-type="fig" rid="F12">Fig. 54</xref>) and 0.8 times as long as fore wing.</p></sec><sec sec-type="Colour"><title>Colour.</title><p>Bright brownish-yellow; malar space pale yellow; antenna (except yellow scapus) and hind tarsus dark brown; fore wing with dark brown stigmal spot (<xref ref-type="fig" rid="F13">Fig. 58</xref>); wing membrane yellowish, apically faintly infuscate (<xref ref-type="fig" rid="F13">Fig. 58</xref>).</p></sec></tp:treatment-sec><tp:treatment-sec sec-type="Distribution"><title>Distribution.</title><p>NE Vietnam: Viet Tri.</p><fig id="F12" position="float" orientation="portrait"><label>Figure 54.</label><caption><p><tp:taxon-name>Braunsia devriesi</tp:taxon-name> sp. n., female, holotype. Habitus lateral.</p></caption><graphic xmlns:xlink="http://www.w3.org/1999/xlink" xlink:href="ZooKeys-054-001-g012.jpg" position="float" orientation="portrait" xlink:type="simple"/></fig><fig id="F13" position="float" orientation="portrait"><label>Figures 55–62.</label><caption><p><tp:taxon-name>Braunsia devriesi</tp:taxon-name> sp. n., female, holotype. <bold>55</bold> mesosoma lateral <bold>56</bold> mesosoma dorsal <bold>57</bold> first-third metasomal tergites dorsal <bold>58</bold> wings <bold>59</bold> hind femur lateral <bold>60</bold> head lateral <bold>61</bold> head anterior <bold>62</bold> head dorsal.</p></caption><graphic xmlns:xlink="http://www.w3.org/1999/xlink" xlink:href="ZooKeys-054-001-g013.jpg" position="float" orientation="portrait" xlink:type="simple"/></fig></tp:treatment-sec><tp:treatment-sec sec-type="Biology"><title>Biology.</title><p>Unknown.</p></tp:treatment-sec><tp:treatment-sec sec-type="Etymology"><title>Etymology.</title><p>It is a pleasure to name this species after Mr Rob de Vries, who participated in all Vietnam expeditions and prepared the specimens. He plays an important role in the success of the expeditions.</p></tp:treatment-sec></tp:taxon-treatment><tp:taxon-treatment><tp:treatment-meta><mixed-citation publication-type="journal"><person-group><name><surname>van Achterberg</surname><given-names>Cornelis</given-names></name><name><surname>Long</surname><given-names>Khuat Dang</given-names></name></person-group><article-title>Revision of the Agathidinae (Hymenoptera, Braconidae) of Vietnam, with the description of forty-two new species and three new genera</article-title><source>Zookeys</source><day>09</day><month>9</month><year>2010</year><volume>2010</volume><issue>54</issue><fpage>1</fpage><lpage>184</lpage><pub-id pub-id-type="doi">10.3897/zookeys.54.475</pub-id></mixed-citation></tp:treatment-meta><tp:nomenclature><tp:taxon-name>
                            <tp:taxon-name-part taxon-name-part-type="genus">Braunsia</tp:taxon-name-part>
                            <tp:taxon-name-part taxon-name-part-type="species">maculifera</tp:taxon-name-part>
                            <object-id xmlns:xlink="http://www.w3.org/1999/xlink" xlink:type="simple">urn:lsid:zoobank.org:act:8F7EA4FE-E092-4AC3-973B-64110615F11A</object-id>
                        </tp:taxon-name><tp:taxon-status xmlns:xlink="http://www.w3.org/1999/xlink" xlink:type="simple">sp. n.</tp:taxon-status><xref ref-type="fig" rid="F14">Figs 63</xref><xref ref-type="fig" rid="F15">–71</xref></tp:nomenclature><tp:treatment-sec sec-type="Type material"><title>Type material.</title><p>Holotype, ♀ (RMNH), Aga. 162, “NE Vietnam: Phu Tho, Xuan Son N.P., 6.vii.2003, Tr.X. Lam”.</p></tp:treatment-sec><tp:treatment-sec sec-type="Diagnosis"><title>Diagnosis.</title><p>The new species is morphologically similar to <tp:taxon-name>Braunsia margaroniae</tp:taxon-name> Nixon, 1950, from India, but differs by having the sides of the propodeal areola slightly curved (distinctly curved in <tp:taxon-name>Braunsia margaroniae</tp:taxon-name>), the pterostigma completely yellow (apical two thirds brown), the hind tibia yellowish apically (brown) and the hind tarsus infuscate (brown), frons shallowly depressed near antennal sockets (distinctly concave), the antenna (except scapus and pedicellus) dark brown (brown), the first tergite 1.4 times (1.6 times) as long as its apical width, the fore wing without an isolated dark brown stigmal spot (present) and the ovipositor sheath about 0.6 times (1.0–1.1 times) as long as body.</p></tp:treatment-sec><tp:treatment-sec sec-type="Description"><title>Description.</title><p>Holotype, ♀, length of body 8.7 mm, of fore wing 7.8 mm, ovipositor 4.8 mm.</p><sec sec-type="Head"><title>Head.</title><p>Antennal segments 42; length of third segment 1.1 times fourth segment, length of third, fourth and penultimate segments 2.9, 2.6 and 1.4 times their width, respectively; apical antennal segment 1.7 times as long as penultimate segment; length of maxillary palp 0.7 times height of head; in dorsal view length of eye 2.2 times temple (<xref ref-type="fig" rid="F15">Fig. 71</xref>); POL:OD:OOL = 8:5:14; antennal sockets distinctly protruding (<xref ref-type="fig" rid="F15">Fig. 71</xref>); occipital flange large, its ventral margin convex (<xref ref-type="fig" rid="F15">Fig. 70</xref>); length of malar space 1.9 times basal width of mandible; face setose and punctulate; frons smooth, moderately concave near antennal sockets; vertex slightly punctulate and sparsely setose.</p></sec><sec sec-type="Mesosoma"><title>Mesosoma.</title><p>Length of mesosoma 1.4 times its height; subpronope large and deep; side of pronotum smooth; area near lateral carina of mesoscutum smooth; side of mesoscutum<!--PageBreak--> largely smooth, moderately setose and punctulate; notauli deep and nearly completely smooth (<xref ref-type="fig" rid="F15">Fig. 65</xref>); scutellar sulcus deep, 0.4 times as long as dorsal face of scutellum and with two short crenulae; scutellum smooth, distinctly convex and rather steep posteriorly; mesopleuron shiny and smooth; precoxal sulcus narrow, deep (but absent anteriorly) and with few short crenulae (<xref ref-type="fig" rid="F15">Fig. 64</xref>); metapleuron largely smooth, punctulate and with some rugulae ventrally; propodeum with a rather weak complete transverse carina and a subparallel-sided areola (<xref ref-type="fig" rid="F15">Fig. 65</xref>); spiracle rather large, elliptical, close to lateral carina and twice as long as wide; lateral carina of propodeum comparatively weak medially.</p></sec><sec sec-type="Wings"><title>Wings.</title><p>Fore wing: second submarginal cell pentagonal, narrow anteriorly, with medium-sized ramellus slightly shorter than vein 2-SR (<xref ref-type="fig" rid="F15">Fig. 67</xref>); r:3-SR:SR1 = 6:2:54; SR1 distinctly sinuate; 2-SR:3-SR:r-m = 5:1:5; vein cu-a interstitial. Hind wing: vein 2-SR+M longitudinal; vein M+CU 0.9 times as long as vein 1-M; surroundings of vein cu-a moderately setose.</p></sec><sec sec-type="Legs"><title>Legs.</title><p>Hind coxa largely smooth, punctulate; length of hind femur, tibia and basitarsus 4.2, 8.2 and 8.2 times their width, respectively; hind femur (as remainder of legs) with medium-sized dense setosity; fore tarsal segments rather short, fourth segment about as long as wide; outer side of apical two thirds of middle tibia with a row of 3 pegs and a cluster of 2 pegs at apex; outer side of apex of hind tibia with a cluster of 7 pegs; length of outer and inner spurs of middle tibia 0.4 and 0.5 times middle basitarsus, respectively; length of outer and inner spurs of hind tibia 0.3 and 0.5 times hind basitarsus, respectively.</p></sec><sec sec-type="Metasoma"><title>Metasoma.</title><p>First tergite distinctly widened apically, 1.4 times as long as its apical width (<xref ref-type="fig" rid="F15">Fig. 66</xref>); basal third of first tergite smooth, remainder longitudinally costate as second tergite; dorsal carinae of first tergite strong lamelliform, slightly diverging posteriorly and nearly complete (<xref ref-type="fig" rid="F15">Fig. 66</xref>); second tergite 0.8 times as long as wide apically <!--PageBreak-->and about as long as third tergite, longitudinally costate, with transverse groove submedially; third tergite with parallel costae and after striate transverse groove smooth; remainder of metasoma smooth and with sparse setae apically; ovipositor sheath narrow (<xref ref-type="fig" rid="F14">Fig. 63</xref>) and 0.6 times as long as body or fore wing.</p></sec><sec sec-type="Colour"><title>Colour.</title><p>Yellowish-brown; antenna dark brown, but scapus and pedicellus yellowish-brown; malar space slightly paler yellow than surroundings; fore wing with dark<!--PageBreak--> brown stigmal spot (<xref ref-type="fig" rid="F15">Fig. 67</xref>); apical third of wings brownish, basal two thirds and veins yellow (but R1 dark brown); pterostigma entirely yellow; parastigma dark brown; legs brownish-yellow; hind tarsus slightly more brownish; first tergite yellow basally; ovipositor sheath black.</p></sec></tp:treatment-sec><tp:treatment-sec sec-type="Distribution"><title>Distribution.</title><p>NE Vietnam: Phu Tho.</p><fig id="F14" position="float" orientation="portrait"><label>Figure 63.</label><caption><p><tp:taxon-name>Braunsia maculifera</tp:taxon-name> sp. n., female, holotype. Habitus lateral.</p></caption><graphic xmlns:xlink="http://www.w3.org/1999/xlink" xlink:href="ZooKeys-054-001-g014.jpg" position="float" orientation="portrait" xlink:type="simple"/></fig><fig id="F15" position="float" orientation="portrait"><label>Figures 64–71.</label><caption><p><tp:taxon-name>Braunsia maculifera</tp:taxon-name> sp. n., female, holotype. <bold>64</bold> mesosoma lateral <bold>65</bold> mesosoma dorsal <bold>66</bold> first-third metasomal tergites dorsal <bold>67</bold> wings <bold>68</bold> hind femur lateral <bold>69</bold> head anterior <bold>70</bold> head lateral <bold>71</bold> head dorsal.</p></caption><graphic xmlns:xlink="http://www.w3.org/1999/xlink" xlink:href="ZooKeys-054-001-g015.jpg" position="float" orientation="portrait" xlink:type="simple"/></fig></tp:treatment-sec><tp:treatment-sec sec-type="Biology"><title>Biology.</title><p>Unknown.</p></tp:treatment-sec><tp:treatment-sec sec-type="Etymology"><title>Etymology.</title><p>From “macula” (Latin for “spot”), and “fero” (Latin for “carry”), because of the dark brown stigmal spot.</p></tp:treatment-sec></tp:taxon-treatment><tp:taxon-treatment><tp:treatment-meta><mixed-citation publication-type="journal"><person-group><name><surname>van Achterberg</surname><given-names>Cornelis</given-names></name><name><surname>Long</surname><given-names>Khuat Dang</given-names></name></person-group><article-title>Revision of the Agathidinae (Hymenoptera, Braconidae) of Vietnam, with the description of forty-two new species and three new genera</article-title><source>Zookeys</source><day>09</day><month>9</month><year>2010</year><volume>2010</volume><issue>54</issue><fpage>1</fpage><lpage>184</lpage><pub-id pub-id-type="doi">10.3897/zookeys.54.475</pub-id></mixed-citation></tp:treatment-meta><tp:nomenclature><tp:taxon-name>
                            <tp:taxon-name-part taxon-name-part-type="genus">Braunsia</tp:taxon-name-part>
                            <tp:taxon-name-part taxon-name-part-type="species">nigrapiculata</tp:taxon-name-part>
                            <object-id xmlns:xlink="http://www.w3.org/1999/xlink" xlink:type="simple">urn:lsid:zoobank.org:act:3D8DA4B9-2EC1-4181-B2E1-4F874B2E9025</object-id>
                        </tp:taxon-name><tp:taxon-status xmlns:xlink="http://www.w3.org/1999/xlink" xlink:type="simple">sp. n.</tp:taxon-status><xref ref-type="fig" rid="F16">Figs 72</xref><xref ref-type="fig" rid="F17">–80</xref></tp:nomenclature><tp:treatment-sec sec-type="Type material"><title>Type material.</title><p>Holotype, ♀ (RMNH), Aga. 265, “C. Vietnam: Thua Thien-Hue, Nam Dong, MT, 2–6.v.2005, N.Q. Truong”. Paratypes: 1 ♀ (IEBR), Aga. 190, “C. Vietnam: Quang Nam, Phuoc Son, forest, 28.vii.2004, N.Th. Huong”.</p></tp:treatment-sec><tp:treatment-sec sec-type="Diagnosis"><title>Diagnosis.</title><p>The new species similar to <tp:taxon-name>Braunsia bipunctata</tp:taxon-name> Enderlein, 1906, from Indonesia, but differs by having the transverse subbasal carina of the propodeum complete and moderately developed (<tp:taxon-name>Braunsia bipunctata</tp:taxon-name> has transverse carina partly weakly developed and irregular); the vein 1-R1 of the fore wing dark brown (bipunctata: yellow), the apical half of the third tergite longitudinally striate, with only apical fourth smooth (bipunctata: completely smooth or nearly so) and the metasoma dorsally (except basally), the inner side of the hind femur and the hind tibia largely dark brown (bipunctata: yellowish-brown).</p></tp:treatment-sec><tp:treatment-sec sec-type="Description"><title>Description.</title><p>Holotype, ♀, length of body 11.5 mm, of fore wing 10.3 mm, ovipositor 10.4 mm.</p><sec sec-type="Head"><title>Head.</title><p>Antennal segments 50; length of third segment 1.3 times fourth segment, length of third, fourth and penultimate segments 2.5, 2.0 and 1.7 times their width, respectively; apical antennal segment 1.8 times as long as penultimate segment; length of maxillary palp 0.9 times height of head; in dorsal view length of eye twice temple (<xref ref-type="fig" rid="F17">Fig. 80</xref>); POL:OD:OOL = 7:5:14; antennal sockets slightly tubular; occipital flange large, its ventral margin round (<xref ref-type="fig" rid="F17">Fig. 79</xref>); face setose and with fine punctures; frons smooth; vertex smooth, sparsely setose.</p></sec><sec sec-type="Mesosoma"><title>Mesosoma.</title><p>Length of mesosoma 1.5 times its height; subpronope large and deep; side of pronotum smooth; area near lateral carina of mesoscutum smooth; side of mesoscutum largely smooth with sparse setae and fine punctures; notauli deep and smooth (<xref ref-type="fig" rid="F17">Fig. 74</xref>); scutellar sulcus short, 0.4 times as long as dorsal face of scutellum and without carina; scutellum smooth, distinctly convex anteriorly and sloping posteriorly; mesopleuron above precoxal sulcus shiny and smooth, below precoxal sulcus shiny with minute punctures; precoxal sulcus narrow, similar to a smooth groove (<xref ref-type="fig" rid="F17">Fig. 73</xref>); metapleuron smooth; propodeum with a subbasal transverse carina, without areola, spiracle large, elliptical, close to lateral carina and 2.8 times as long as wide; lateral carina of propodeum interrupted medially.</p></sec><sec sec-type="Wings"><title>Wings.</title><p>Fore wing: second submarginal cell pentagonal, narrow anteriorly, with rather long ramellus, distinctly angled at ramellus and 1.2 times as long as vein 2-SR (24:20) (<xref ref-type="fig" rid="F17">Fig. 75</xref>); r:3-SR:SR1 = 10:5:88; 2-SR:3-SR:r-m = 20:5:20; vein cu-a postfurcal. Hind wing: vein 2-SR+M vertical; vein M+CU 0.9 times as long as vein 1-M (24:27); surroundings of cu-a sparsely setose.</p></sec><sec sec-type="Legs"><title>Legs.</title><p>Length of hind femur, tibia and basitarsus 5.0, 8.7 and 11.0 times their width, respectively; hind femur (as remainder of legs) with short and dense setosity (<xref ref-type="fig" rid="F17">Fig. 77</xref>); outer side of apical third of middle tibia with a row of 5 pegs and a cluster of 3 pegs at apex; outer side of apex of hind tibia with a cluster of 7 pegs; length of outer and inner spurs of middle tibia 0.3 and 0.4 times middle basitarsus, respectively; length of outer and inner spurs of hind tibia 0.4 and 0.5 times hind basitarsus, respectively.</p></sec><sec sec-type="Metasoma"><title>Metasoma.</title><p>First tergite moderately long, widened apically, 1.9 times as long as its apical width (<xref ref-type="fig" rid="F17">Fig. 76</xref>); basal half of first tergite smooth, apical half longitudinally striate as second tergite; dorsal carinae of first tergite strong, diverging apically (<xref ref-type="fig" rid="F17">Fig. 76</xref>); second tergite as long as third tergite, longitudinally striate, deep striate transverse groove on apical third; third tergite with parallel striae but smooth on extreme apex; striate transverse groove on apical third wide; remainder of metasoma smooth with sparse setae apically; ovipositor sheath broken; ovipositor about as long as fore wing.</p></sec><sec sec-type="Colour"><title>Colour.</title><p>Brownish-yellow; antenna brown; malar space pale yellow; fore wing with a vague brown stigmal spot (<xref ref-type="fig" rid="F17">Fig. 75</xref>); apical third of wings dark brown, basal two thirds yellow; parastigma dark brown; hind tarsus yellowish-brown; hind tibia and tarsus<!--PageBreak--> dark brown; metasoma black, but basal two thirds of first tergite yellow; first-third metasomal segments ivory ventrally.</p></sec></tp:treatment-sec><tp:treatment-sec sec-type="Distribution"><title>Distribution.</title><p>C Vietnam: Thua Thien-Hue, Quang Nam.</p><fig id="F16" position="float" orientation="portrait"><label>Figure 72.</label><caption><p><tp:taxon-name>Braunsia nigrapiculata</tp:taxon-name> sp. n., female, holotype. Habitus lateral.</p></caption><graphic xmlns:xlink="http://www.w3.org/1999/xlink" xlink:href="ZooKeys-054-001-g016.jpg" position="float" orientation="portrait" xlink:type="simple"/></fig><fig id="F17" position="float" orientation="portrait"><label>Figures 73–80.</label><caption><p><tp:taxon-name>Braunsia nigrapiculata</tp:taxon-name> sp. n., female, holotype. <bold>73</bold> mesosoma lateral <bold>74</bold> mesosoma dorsal <bold>75</bold> wings <bold>76</bold> first-third metasomal tergites dorsal <bold>77</bold> hind femur lateral <bold>78</bold> head anterior <bold>79</bold> head lateral <bold>80</bold> head dorsal.</p></caption><graphic xmlns:xlink="http://www.w3.org/1999/xlink" xlink:href="ZooKeys-054-001-g017.jpg" position="float" orientation="portrait" xlink:type="simple"/></fig></tp:treatment-sec><tp:treatment-sec sec-type="Biology"><title>Biology.</title><p>Unknown.</p></tp:treatment-sec><tp:treatment-sec sec-type="Etymology"><title>Etymology.</title><p>From “nigra” (Latin for “black”), and “apiculatus” (Latin for “small-pointed”), because of the black apical part of the body.</p></tp:treatment-sec></tp:taxon-treatment><tp:taxon-treatment><tp:treatment-meta><mixed-citation publication-type="journal"><person-group><name><surname>van Achterberg</surname><given-names>Cornelis</given-names></name><name><surname>Long</surname><given-names>Khuat Dang</given-names></name></person-group><article-title>Revision of the Agathidinae (Hymenoptera, Braconidae) of Vietnam, with the description of forty-two new species and three new genera</article-title><source>Zookeys</source><day>09</day><month>9</month><year>2010</year><volume>2010</volume><issue>54</issue><fpage>1</fpage><lpage>184</lpage><pub-id pub-id-type="doi">10.3897/zookeys.54.475</pub-id></mixed-citation></tp:treatment-meta><tp:nomenclature><tp:taxon-name>
                            <tp:taxon-name-part taxon-name-part-type="genus">Braunsia</tp:taxon-name-part>
                            <tp:taxon-name-part taxon-name-part-type="species">pumatica</tp:taxon-name-part>
                            <object-id xmlns:xlink="http://www.w3.org/1999/xlink" xlink:type="simple">urn:lsid:zoobank.org:act:006E3326-5CFA-40D4-BA55-88C89DE65171</object-id>
                        </tp:taxon-name><tp:taxon-status xmlns:xlink="http://www.w3.org/1999/xlink" xlink:type="simple">sp. n.</tp:taxon-status><xref ref-type="fig" rid="F18">Figs 81</xref><xref ref-type="fig" rid="F19">–90</xref></tp:nomenclature><tp:treatment-sec sec-type="Type material"><title>Type material.</title><p>Holotype, ♀ (RMNH), “S. Vietnnam: Dak Lak, Chu Yang Sin N.P. Krong K’Mar Mal. traps 740–900 m, 2–10.vii.2007, C. v. Achterberg &amp; R. de Vries, RMNH’07”. Paratypes (7 ♀): 1 ♀ (IEBR), Aga. 179, “NE Vietnam: Phu Tho, Xuan Son N.P., 6–9.xii.2003, Tr.X. Lam”; 1 ♀ (IEBR), Aga. 196, ”Central North Vietnam: Nghe An, Pu Mat N.P., 6–9.viii.2005, N.Th. Huong”; 2 ♀ (IEBR), Aga. 295 and Aga. 180, id., but 13.iv.2006, P.Th. Nhi and 22–25.vii.2004, Tr.X. Lam; 1 ♀ (RMNH), Aga. 243, “Central North Vietnam: Nghe An, Pu Mat N.P., 12.ix.2005, P.Th. Nhi”; 2 ♀ (RMNH), Aga. 301 and Aga. 302, id., but 17.iv.2006.</p></tp:treatment-sec><tp:treatment-sec sec-type="Diagnosis"><title>Diagnosis.</title><p>The new species is close to <tp:taxon-name>Braunsia sumatrana</tp:taxon-name> Enderlein, 1906, from Indonesia and East Malaysia, but differs by having the first tergite 3.3 times (twice in <tp:taxon-name>Braunsia sumatrana</tp:taxon-name>) as long as its apical width, basal two thirds of the third tergite longitudinally striate (only basal half) and the apical third of the third tergite micro-sculptured (smooth) and the hind coxa smooth (sparsely finely punctate).</p></tp:treatment-sec><tp:treatment-sec sec-type="Description"><title>Description.</title><p>Holotype, ♀, length of body 9.2 mm, of fore wing 7.5 mm, ovipositor 8.0 mm.</p><sec sec-type="Head"><title>Head.</title><p>Antennal segments 47; length of third segment 1.3 times fourth segment, length of third, fourth and penultimate segments 2.5, 2.2 and 1.3 times their width, respectively; length of apical antennal segment 1.6 times as long as penultimate segment; maxillary palp 0.8 times height of head; in dorsal view length of eye 2.9 times temple (<xref ref-type="fig" rid="F19">Fig. 88</xref>); POL:OD:OOL = 7:5:13; antennal sockets weakly tubular (<xref ref-type="fig" rid="F19">Fig. 88</xref>); face shiny, with sparse punctures; frons and vertex shiny and smooth; occipital flange rounded, area hardly protruding (<xref ref-type="fig" rid="F19">Fig. 89</xref>).<!--PageBreak--><!--PageBreak--></p></sec><sec sec-type="Mesosoma"><title>Mesosoma.</title><p>Length of mesosoma 1.4 times its height; subpronope large and deep; side of pronotum smooth; area near lateral carina of mesoscutum with crenulae; side of mesoscutum nearly smooth, with sparse fine punctures and setae; notauli wide and crenulate anteriorly, narrower and smooth posteriorly (<xref ref-type="fig" rid="F19">Fig. 83</xref>); scutellar sulcus deep and with 3 carinae; scutellum slightly convex with sparse fine punctures; mesopleuron above precoxal sulcus largely smooth; mesopleuron below precoxal sulcus with sparse fine punctures; precoxal sulcus wide and shallow, slightly crenulate (<xref ref-type="fig" rid="F17">Fig. 80</xref>); metapleuron with sparse fine punctures; propodeum with a strong subbasal carina (<xref ref-type="fig" rid="F19">Fig. 83</xref>), without areola, largely rugose posteriorly; spiracle medium-sized, round and 1.7 times as long as wide.</p></sec><sec sec-type="Wings"><title>Wings.</title><p>Fore wing: second submarginal cell triangular, with rather long ramellus, 0.7 times as long as vein r (11:15) (<xref ref-type="fig" rid="F19">Fig. 84</xref>); r:3-SR:SR1 = 5:1:61; 2-SR:3-SR:r-m = 15:1:15; vein cu-a of fore wing distinctly antefurcal. Hind wing: vein M+CU 0.4 times as long as 1-M (24:57); surroundings of cu-a glabrous.</p></sec><sec sec-type="Legs"><title>Legs.</title><p>Length of hind femur, tibia and basitarsus 5.4, 7.6 and 9.0 times their width, respectively; hind coxa shiny smooth; hind femur with sparse fine punctures and medium-sized setosity (<xref ref-type="fig" rid="F19">Fig. 86</xref>); outer side of apical third of middle tibia with a row of 4 pegs; length of outer and inner spurs of middle tibia 0.5, and 0.6 times their basitarsus, respectively; length of outer and inner spurs of hind tibia 0.4, and 0.5 times their basitarsus.</p></sec><sec sec-type="Metasoma"><title>Metasoma.</title><p>First tergite long and slightly widened apically (<xref ref-type="fig" rid="F19">Fig. 85</xref>), shiny and largely smooth; length of first tergite 3.3 times its apical width; dorsal carinae of first tergite diverging and fused apically; second tergite long and nearly parallel-sided; second tergite 2.6 times longer than wide apically; second tergite and base of third tergite largely striate; third tergite micro-sculptured apically; remainder of metasoma smooth; ovipositor sheath wide, ribbon-shaped (<xref ref-type="fig" rid="F19">Fig. 90</xref>), 1.3 times as long as fore wing.</p></sec><sec sec-type="Colour"><title>Colour.</title><p>Black; malar space ivory; clypeus, palpi, mandible, fore and middle legs yellow; mesosoma reddish-yellow (but below precoxal sulcus black); first tergite basally, first and second tergite ventrally white; wing membrane somewhat infuscate (<xref ref-type="fig" rid="F19">Fig. 84</xref>).</p></sec><sec sec-type="Variation"><title>Variation.</title><p>Male with 44–45 antennal segments; length of apical antennal segment 1.4 times as long as penultimate segment; vein cu-a of fore wing slightly antefurcal; vein 3-SR vertical; vein M+CU of hind wing 0.6 times as long as 1-M; outer side of middle tibia with row of 3 or 6 pegs and cluster of 3 and 5 pegs at apex; first and second metasomal segments whitish-yellow basally.</p></sec></tp:treatment-sec><tp:treatment-sec sec-type="Distribution"><title>Distribution.</title><p>NE Vietnam: Phu Tho, CN Vietnam: Nghe An and S Vietnam: Dak Lak.</p><fig id="F18" position="float" orientation="portrait"><label>Figure 81.</label><caption><p><tp:taxon-name>Braunsia pumatica</tp:taxon-name> sp. n., female, holotype. Habitus lateral.</p></caption><graphic xmlns:xlink="http://www.w3.org/1999/xlink" xlink:href="ZooKeys-054-001-g018.jpg" position="float" orientation="portrait" xlink:type="simple"/></fig><fig id="F19" position="float" orientation="portrait"><label>Figures 82–90.</label><caption><p><tp:taxon-name>Braunsia pumatica</tp:taxon-name> sp. n., female, holotype. <bold>82</bold> mesosoma lateral <bold>83</bold> mesosoma dorsal <bold>84</bold> wings <bold>85</bold> first-third metasomal tergites dorsal <bold>86</bold> hind femur lateral <bold>87</bold> head anterior <bold>88</bold> head dorsal <bold>89</bold> head lateral <bold>90</bold> ovipositor sheath.</p></caption><graphic xmlns:xlink="http://www.w3.org/1999/xlink" xlink:href="ZooKeys-054-001-g019.jpg" position="float" orientation="portrait" xlink:type="simple"/></fig></tp:treatment-sec><tp:treatment-sec sec-type="Biology"><title>Biology.</title><p>Unknown.</p></tp:treatment-sec><tp:treatment-sec sec-type="Etymology"><title>Etymology.</title><p>Phantasy name.</p></tp:treatment-sec></tp:taxon-treatment></tp:taxon-treatment>
