# Supplementary material for: Revision of the Agathidinae (Hymenoptera, Braconidae) of Vietnam, with the description of forty-two new species and three new genera
Source: Zookeys. 2010 Sep 9;(54):1–184. doi: 10.3897/zookeys.54.475 (PMC3088039; doi:10.3897/zookeys.54.475)
Supplement: XML Treatment for Camptothlipsis [file zookeys.54.475-treatment15.xml]

<!DOCTYPE tp:taxon-treatment
  PUBLIC "-//TaxonX//DTD Taxonomic Treatment Publishing DTD v0 20100105//EN" "tax-treatment-NSO.dtd">
<tp:taxon-treatment xmlns:tp="http://www.plazi.org/taxpub"><tp:treatment-meta><mixed-citation publication-type="journal"><person-group><name><surname>van Achterberg</surname><given-names>Cornelis</given-names></name><name><surname>Long</surname><given-names>Khuat Dang</given-names></name></person-group><article-title>Revision of the Agathidinae (Hymenoptera, Braconidae) of Vietnam, with the description of forty-two new species and three new genera</article-title><source>Zookeys</source><day>09</day><month>9</month><year>2010</year><volume>2010</volume><issue>54</issue><fpage>1</fpage><lpage>184</lpage><pub-id pub-id-type="doi">10.3897/zookeys.54.475</pub-id></mixed-citation></tp:treatment-meta><tp:nomenclature><label>Genus</label><tp:taxon-name>
                        <tp:taxon-name-part taxon-name-part-type="genus">Camptothlipsis</tp:taxon-name-part> 
                    </tp:taxon-name><tp:taxon-authority>Enderlein, 1920</tp:taxon-authority></tp:nomenclature><tp:treatment-sec sec-type="Notes"><title>Notes.</title><p>In Vietnam only one species was found. <tp:taxon-name>Camptothlipsis hanoiensis</tp:taxon-name> sp. n. from North Vietnam. <tp:taxon-name>Therophilus tonghuaensis</tp:taxon-name> (Chen &amp; Yang, 2006) comb. n. from Jilin (China) was originally assigned to the genus <tp:taxon-name>Camptothlipsis</tp:taxon-name>, but does not belong there because it <!--PageBreak-->has a shortvein r-m of the fore wing, resulting in a minute second submarginal cell and the basal metasomal tergites are coarsely sculptured (not finely granulate). Recently, <xref ref-type="bibr" rid="B16">Stevens et al. (2010)</xref> synonymised the senior genus <tp:taxon-name>Baeognatha</tp:taxon-name> Kokujev, 1903 with <tp:taxon-name>Camptothlipsis</tp:taxon-name>, resulting in a change of name of the genus. The synonymy is not accepted because the type species (<tp:taxon-name>Baeognatha turanica</tp:taxon-name> Kokujev, 1903) does not run in the key by Stevens et al. to <tp:taxon-name>Camptothlipsis</tp:taxon-name> (renamed in the paper as <tp:taxon-name>Baeognatha</tp:taxon-name>) because the vein r-m of the fore wing (1-RS in Stevens et al.) is present (<xref ref-type="fig" rid="F31">Figs 131–133</xref> in <xref ref-type="bibr" rid="B14">Simbolotti &amp; van Achterberg, 1992</xref>). <tp:taxon-name>Baeognatha turanica</tp:taxon-name> is close to the genus <tp:taxon-name>Agathis</tp:taxon-name> Latreille considering the shape of the head, but differs by the elongate and nearly straight tarsal claws (<xref ref-type="fig" rid="F33">Figs 138, 140, 141</xref>, l.c.) and, therefore, is retained as a separate genus.</p></tp:treatment-sec><tp:taxon-treatment><tp:treatment-meta><mixed-citation publication-type="journal"><person-group><name><surname>van Achterberg</surname><given-names>Cornelis</given-names></name><name><surname>Long</surname><given-names>Khuat Dang</given-names></name></person-group><article-title>Revision of the Agathidinae (Hymenoptera, Braconidae) of Vietnam, with the description of forty-two new species and three new genera</article-title><source>Zookeys</source><day>09</day><month>9</month><year>2010</year><volume>2010</volume><issue>54</issue><fpage>1</fpage><lpage>184</lpage><pub-id pub-id-type="doi">10.3897/zookeys.54.475</pub-id></mixed-citation></tp:treatment-meta><tp:nomenclature><tp:taxon-name>
                            <tp:taxon-name-part taxon-name-part-type="genus">Camptothlipsis</tp:taxon-name-part>
                            <tp:taxon-name-part taxon-name-part-type="species">hanoiensis</tp:taxon-name-part>
                            <object-id xmlns:xlink="http://www.w3.org/1999/xlink" xlink:type="simple">urn:lsid:zoobank.org:act:79DB7F73-768E-494E-8D83-60230DCF2E2D</object-id>
                        </tp:taxon-name><tp:taxon-status xmlns:xlink="http://www.w3.org/1999/xlink" xlink:type="simple">sp. n.</tp:taxon-status><xref ref-type="fig" rid="F20">Figs 91</xref><xref ref-type="fig" rid="F21">–99</xref></tp:nomenclature><tp:treatment-sec sec-type="Type material"><title>Type material.</title><p>Holotype, ♀ (RMNH), Aga. 040, “N. Vietnam: Ha Noi, Tu Liem, rice field, 13.vii.1996, K.D. Long”. Paratypes (1 ♂ + 1 ♀): 1 ♀ (IEBR), Aga. 348, “N. Vietnam: Ha Noi, Gia Lam, orchard, MT, 25.x-5.xi.2001, K.D. Long”. 1 ♂ (RMNH), Aga. 246, same data as holotype, but 18.x.2003.</p></tp:treatment-sec><tp:treatment-sec sec-type="Diagnosis"><title>Diagnosis.</title><p>Differs from <tp:taxon-name>Camptothlipsis taichungensis</tp:taxon-name> Chou &amp; Sharkey, 1989, from Taiwan (China) by having the ovipositor sheath 0.9 times as long as fore wing (1.0–1.1 times in <tp:taxon-name>Camptothlipsis taichungensis</tp:taxon-name>), propodeum without rugosity (coarsely reticulate-rugose medially), pterostigma with a small pale basal area (absent), length of the malar space 3.3 times basal width of the mandible (2.1–2.4 times), posterior groove of pronotal side largely without crenulae (completely crenulate) and medio-posterior groove of mesoscutum shorter (longer, Fig. 163 in Chou &amp; Sharkey, 1989). <tp:taxon-name>Camptothlipsis flavidus</tp:taxon-name> Gupta &amp; Bhat, 1974, from India has the first tergite about as long as wide apically and the precoxal sulcus absent anteriorly. <tp:taxon-name>Camptothlipsis gossypiella</tp:taxon-name> Gupta &amp; Bhat, 1974, from India is similar but has the propodeum finely rugose basally and the second tergite with a distinctly impressed transverse groove. <tp:taxon-name>Camptothlipsis dravida</tp:taxon-name> Gupta &amp; Bhat, 1974, from India is very similar because it has the propodeum only granulate and first tergite 1.3–1.4 times as long as wide apically, but the length of the malar space is 2.5 times basal width of mandible, the transverse groove of the second tergite is distinctly developed, the frons very finely punctate and the metapleuron weakly granulate.</p></tp:treatment-sec><tp:treatment-sec sec-type="Description"><title>Description.</title><p>Holotype, ♀, length of body 3.4 mm, of fore wing 2.9 mm.</p><sec sec-type="Head"><title>Head.</title><p>Antennal segments 29, length of third segment 1.1 times fourth segment, length of third, fourth and penultimate segments 3.4, 3.0 and 1.7 times their width, respectively; length of apical antennal segment 1.2 times as long as penultimate segment; maxillary palp 0.6 times height of head; malar space 3.3 times as long as basal width of mandible; in dorsal view length of eye 4.0 times temple; temple roundly narrowed posteriorly; ocelli in rather high triangle, POL:OD:OOL = 6:4:8 (<xref ref-type="fig" rid="F21">Fig. 99</xref>); face<!--PageBreak--> sparsely finely punctate and its width 1.3 times height of face and clypeus combined; frons with rather dense distinct punctation laterally; vertex and temple near smooth.</p></sec><sec sec-type="Mesosoma"><title>Mesosoma.</title><p>Length of mesosoma 1.5 times its height; pronotal trough largely granulate, rugose anteriorly, posterior groove only ventrally crenulate; area near lateral carina of mesoscutum weakly crenulate; lateral lobes of mesoscutum flat posteriorly, sparsely finely punctate, middle lobe of mesoscutum with dense punctures anteriorly and sparsely punctate posteriorly; notauli complete and finely crenulate, united far in front of scutellar sulcus and medio-posterior groove medium-sized (<xref ref-type="fig" rid="F21">Fig. 93</xref>); scutellar sulcus 0.5 times as long as scutellum with 5 carinae; scutellum sparsely finely punctate; precoxal sulcus absent anteriorly and remainder finely crenulate; mesopleuron below precoxal sulcus with sparse fine punctures; mesopleuron above precoxal sulcus shiny, granulate; metapleuron and propodeum distinctly granulate, without distinct rugosity medially.</p></sec><sec sec-type="Wings"><title>Wings.</title><p>Fore wing: marginal cell narrow (<xref ref-type="fig" rid="F21">Fig. 96</xref>); vein SR1 straight; r:3-SR+SR1= 3:48; subbasal cell evenly setose. Hind wing: vein M+CU 0.8 times as long as vein 1-M.</p></sec><sec sec-type="Legs"><title>Legs.</title><p>Length of hind femur, tibia and basitarsus 3.3, 6.4 and 9.7 times their width, respectively; hind femur (as remainder of legs) with short setae (<xref ref-type="fig" rid="F21">Fig. 95</xref>); length of outer and inner spur of middle tibia 0.5 and 0.7 times middle basitarsus, respectively; outer side of middle tibia with a cluster of 9 pegs of which 2 at apex; length of outer and inner spur of hind tibia 0.3 and 0.5 times hind basitarsus, respectively; tarsal claw with lobe.</p></sec><sec sec-type="Metasoma"><title>Metasoma.</title><p>Length of first tergite 1.3 times its apical width (<xref ref-type="fig" rid="F21">Fig. 94</xref>); first-second tergites granulate; second tergite with basal area bordered by a superficial transverse groove (<xref ref-type="fig" rid="F21">Fig. 94</xref>); remainder of metasoma smooth; ovipositor sheath 0.9 times as long as fore wing.</p></sec><sec sec-type="Colour"><title>Colour.</title><p>Yellowish-brown; antenna, apex of hind tibia, hind tarsus, metapleuron ventrally, propodeum, first tergite and ovipositor sheath dark brown; face, mouthparts, second tergite and remainder of legs brownish-yellow; wing venation pale brown, but pterostigma brown (except small pale brown patch basally); wing membrane subhyaline.</p></sec><sec sec-type="Variation"><title>Variation.</title><p>Length of body 2.9–3.4 mm, and of fore wing 2.4–3.2 mm; antenna of both sexes 28–29; POL:OD:OOL = 5–6:4:8–10 (female); venation (including pterostigma) pale to dark brown; first tergite yellowish-brown to largely dark brown.</p></sec></tp:treatment-sec><tp:treatment-sec sec-type="Distribution"><title>Distribution.</title><p>N Vietnam: Ha Noi.</p><fig id="F20" position="float" orientation="portrait"><label>Figure 91.</label><caption><p><tp:taxon-name>Camptothlipsis hanoiensis</tp:taxon-name> sp. n., female, holotype. Habitus lateral.</p></caption><graphic xmlns:xlink="http://www.w3.org/1999/xlink" xlink:href="ZooKeys-054-001-g020.jpg" position="float" orientation="portrait" xlink:type="simple"/></fig><fig id="F21" position="float" orientation="portrait"><label>Figures 92–99.</label><caption><p><tp:taxon-name>Camptothlipsis hanoiensis</tp:taxon-name> sp. n., female, holotype. <bold>92</bold> mesosoma lateral <bold>93</bold> mesosoma dorsal <bold>94</bold> first-third metasomal tergites dorsal <bold>95</bold> hind femur lateral <bold>96</bold> wings <bold>97</bold> head lateral <bold>98</bold> head anterior <bold>99</bold> head dorsal.</p></caption><graphic xmlns:xlink="http://www.w3.org/1999/xlink" xlink:href="ZooKeys-054-001-g021.jpg" position="float" orientation="portrait" xlink:type="simple"/></fig></tp:treatment-sec><tp:treatment-sec sec-type="Biology"><title>Biology.</title><p>Unknown.</p></tp:treatment-sec><tp:treatment-sec sec-type="Etymology"><title>Etymology.</title><p>Named after the type locality.</p></tp:treatment-sec></tp:taxon-treatment><tp:treatment-sec><!--Section generated to contain objects referenced in tp:taxon-treatment.--><fig id="F31" position="float" orientation="portrait"><label>Figures 128–134.</label><caption><p><tp:taxon-name>Disophrys quymanhi</tp:taxon-name>sp. n., female, holotype. <bold>128</bold> head dorsal <bold>129</bold> head lateral <bold>130</bold> first-third metasomal tergites dorsal <bold>131</bold> mesosoma dorsal <bold>132</bold> mesosoma lateral <bold>133</bold> hind femur lateral <bold>134</bold> wings.</p></caption><graphic xmlns:xlink="http://www.w3.org/1999/xlink" xlink:href="ZooKeys-054-001-g031.jpg" position="float" orientation="portrait" xlink:type="simple"/></fig><fig id="F33" position="float" orientation="portrait"><label>Figures 136–141.</label><caption><p><tp:taxon-name>Disophrys rhinoides</tp:taxon-name>sp. n., female, holotype. <bold>136</bold> head dorsal <bold>137</bold> mesosoma lateral <bold>138</bold> mesosoma dorsal <bold>139</bold> head lateral <bold>140</bold> first-third metasomal tergites dorsal <bold>141</bold> wings.</p></caption><graphic xmlns:xlink="http://www.w3.org/1999/xlink" xlink:href="ZooKeys-054-001-g033.jpg" position="float" orientation="portrait" xlink:type="simple"/></fig></tp:treatment-sec><ref-list><ref id="B16"><mixed-citation xmlns:xlink="http://www.w3.org/1999/xlink" xlink:type="simple"><person-group><name name-style="western"><surname>Stevens</surname><given-names>NB</given-names></name><name name-style="western"><surname>Austin</surname><given-names>AD</given-names></name><name name-style="western"><surname>Jennings</surname><given-names>JT</given-names></name></person-group> (<year>2010</year>)<article-title> Synopsis of Australian agathidine wasps (Hymenoptera: Braconidae: Agathidinae).</article-title><source>Zootaxa</source><volume>2480</volume>:<fpage>1</fpage>-<lpage>26</lpage>.</mixed-citation></ref><ref id="B14"><mixed-citation xmlns:xlink="http://www.w3.org/1999/xlink" xlink:type="simple"><person-group><name name-style="western"><surname>Simbolotti</surname><given-names>G</given-names></name><name name-style="western"><surname>van Achterberg</surname><given-names>C</given-names></name></person-group> (<year>1992</year>)<article-title> Revision of the West Palaearctic species of the genus Bassus Fabricius (Hymenoptera: Braconidae).</article-title><source>Zoologische Verhandelingen Leiden</source><volume>281</volume>:<fpage>1</fpage>-<lpage>80</lpage>.</mixed-citation></ref></ref-list></tp:taxon-treatment>
