# Supplementary material for: Revision of the Agathidinae (Hymenoptera, Braconidae) of Vietnam, with the description of forty-two new species and three new genera
Source: Zookeys. 2010 Sep 9;(54):1–184. doi: 10.3897/zookeys.54.475 (PMC3088039; doi:10.3897/zookeys.54.475)
Supplement: XML Treatment for Coccygidium [file zookeys.54.475-treatment17.xml]

<!DOCTYPE tp:taxon-treatment
  PUBLIC "-//TaxonX//DTD Taxonomic Treatment Publishing DTD v0 20100105//EN" "tax-treatment-NSO.dtd">
<tp:taxon-treatment xmlns:tp="http://www.plazi.org/taxpub"><tp:treatment-meta><mixed-citation publication-type="journal"><person-group><name><surname>van Achterberg</surname><given-names>Cornelis</given-names></name><name><surname>Long</surname><given-names>Khuat Dang</given-names></name></person-group><article-title>Revision of the Agathidinae (Hymenoptera, Braconidae) of Vietnam, with the description of forty-two new species and three new genera</article-title><source>Zookeys</source><day>09</day><month>9</month><year>2010</year><volume>2010</volume><issue>54</issue><fpage>1</fpage><lpage>184</lpage><pub-id pub-id-type="doi">10.3897/zookeys.54.475</pub-id></mixed-citation></tp:treatment-meta><tp:nomenclature><label>Genus</label><tp:taxon-name>
                    	<tp:taxon-name-part taxon-name-part-type="genus">Coccygidium</tp:taxon-name-part>
                    </tp:taxon-name><tp:taxon-authority>de Saussure, 1892</tp:taxon-authority></tp:nomenclature><tp:treatment-sec sec-type="Notes"><title>Notes.</title><p>Prior to Sharkey et al (2009) the Old World species were included in the New World genus <tp:taxon-name>Zelomorpha</tp:taxon-name> Ashmead, 1900 or the Old World genus <tp:taxon-name>Coccygidium</tp:taxon-name> de Saussure, 1892. Most Oriental species belong to the <tp:taxon-name>Zelodia</tp:taxon-name> <bold>gen. n.</bold>, but some Oriental species and most species in the Afrotropical and Australian regions belong here. Including <tp:taxon-name>Disophrys concolor</tp:taxon-name> Szépligeti, 1908 from Sundaland and possibly Sri Lanka; the type species of the genus <tp:taxon-name>Amputostypos</tp:taxon-name> Sharkey, 2009. The lectotype of <tp:taxon-name>Disophrys concolor</tp:taxon-name> (designated by <xref ref-type="bibr" rid="B1">van Achterberg 1974</xref>) has been examined and it has the fore spur with a long curved and glabrous apical spine as figured in the key (a) for <tp:taxon-name>Coccygidium</tp:taxon-name>. Therefore, <tp:taxon-name>Amputostypos</tp:taxon-name> Sharkey is synonymised with <tp:taxon-name>Coccygidium</tp:taxon-name> de Saussure (<bold>syn. n.</bold>). From the north-eastern Oriental region only two species of <tp:taxon-name>Coccygidium</tp:taxon-name> de Saussure are known: <tp:taxon-name>Coccygidium sissoo</tp:taxon-name> (Wilkinson, 1929) comb. n. [a senior synonym of <tp:taxon-name>Zelomorpha amplarga</tp:taxon-name> Gupta &amp; Bhat, 1972, synonymy according to Bhat (1978)] and <tp:taxon-name>Coccygidium angostura</tp:taxon-name> (Bhat &amp; Gupta, 1977). In Vietnam only the last species was found.</p></tp:treatment-sec><tp:taxon-treatment><tp:treatment-meta><mixed-citation publication-type="journal"><person-group><name><surname>van Achterberg</surname><given-names>Cornelis</given-names></name><name><surname>Long</surname><given-names>Khuat Dang</given-names></name></person-group><article-title>Revision of the Agathidinae (Hymenoptera, Braconidae) of Vietnam, with the description of forty-two new species and three new genera</article-title><source>Zookeys</source><day>09</day><month>9</month><year>2010</year><volume>2010</volume><issue>54</issue><fpage>1</fpage><lpage>184</lpage><pub-id pub-id-type="doi">10.3897/zookeys.54.475</pub-id></mixed-citation></tp:treatment-meta><tp:nomenclature><tp:taxon-name>
                            <tp:taxon-name-part taxon-name-part-type="genus">Coccygidium</tp:taxon-name-part>
                            <tp:taxon-name-part taxon-name-part-type="species">angostura</tp:taxon-name-part>
                        </tp:taxon-name><tp:taxon-authority>(Bhat &amp; Gupta, 1977)</tp:taxon-authority><xref ref-type="fig" rid="F22">Figs 100–102</xref></tp:nomenclature><tp:treatment-sec sec-type="Distribution"><title>Distribution.</title><p>NE Vietnam: Hoa Binh. New to Vietnam. New record. Outside Vietnam known from China (Anhui; Fujian; Guangdong; Hainan Island; Henan; Hubei; Jiangxi; Sichuan; Yunnan; Zhejiang).</p><fig id="F22" position="float" orientation="portrait"><label>Figures 100–102.</label><caption><p><tp:taxon-name>Coccygidium angostura</tp:taxon-name> (Bhat &amp; Gupta), male, Yen Thuy. <bold>100</bold> habitus lateral <bold>101</bold> head dorsal <bold>102</bold> head anterior.</p></caption><graphic xmlns:xlink="http://www.w3.org/1999/xlink" xlink:href="ZooKeys-054-001-g022.jpg" position="float" orientation="portrait" xlink:type="simple"/></fig></tp:treatment-sec><tp:treatment-sec sec-type="Note"><title>Note.</title><p>Length of inner spur of middle tibia varies from 0.8–1.1 times length of middle basitarsus and vein cu-a of fore wing is distinctly antefurcal or subinterstitial<!--PageBreak-->.</p></tp:treatment-sec></tp:taxon-treatment><tp:taxon-treatment><tp:treatment-meta><mixed-citation publication-type="journal"><person-group><name><surname>van Achterberg</surname><given-names>Cornelis</given-names></name><name><surname>Long</surname><given-names>Khuat Dang</given-names></name></person-group><article-title>Revision of the Agathidinae (Hymenoptera, Braconidae) of Vietnam, with the description of forty-two new species and three new genera</article-title><source>Zookeys</source><day>09</day><month>9</month><year>2010</year><volume>2010</volume><issue>54</issue><fpage>1</fpage><lpage>184</lpage><pub-id pub-id-type="doi">10.3897/zookeys.54.475</pub-id></mixed-citation></tp:treatment-meta><tp:nomenclature><label>Genus</label><tp:taxon-name>
                            <tp:taxon-name-part taxon-name-part-type="genus">Coronagathis</tp:taxon-name-part>
                            <object-id xmlns:xlink="http://www.w3.org/1999/xlink" xlink:type="simple">urn:lsid:zoobank.org:act:F1039ED0-91FA-48AA-8C20-5A2309C20D6B</object-id>
                        </tp:taxon-name><tp:taxon-status xmlns:xlink="http://www.w3.org/1999/xlink" xlink:type="simple">gen. n.</tp:taxon-status></tp:nomenclature><tp:treatment-sec sec-type="Type species"><title>Type species.</title><p><tp:taxon-name>Coronagathis cornifera</tp:taxon-name> sp. n.</p></tp:treatment-sec><tp:treatment-sec sec-type="Etymology"><title>Etymology.</title><p>Combination of “corona” (Latin for “crown”) and the generic name <tp:taxon-name>Agathis</tp:taxon-name> Latreille because of the protuberances of the scutellum and the axillae. Gender: feminine.</p></tp:treatment-sec><tp:treatment-sec sec-type="Diagnosis"><title>Diagnosis.</title><p>Apex of antenna without spine; malar space somewhat protruding posteriorly (<xref ref-type="fig" rid="F24">Fig. 109</xref>); area between antennal sockets with a pair of lamelliform crests (<xref ref-type="fig" rid="F24">Figs 104, 105</xref>); frons with lateral carinae running to posterior ocelli; area behind antennal sockets rather deep and outer rim of antennal socket protruding; outer as<!--PageBreak-->pect of scapus sparsely punctulate and convex; malar suture absent; notauli complete and crenulate (<xref ref-type="fig" rid="F24">Fig. 110</xref>); scutellum with pair of large horns and axillae protruding, wing-like (<xref ref-type="fig" rid="F24">Figs 106, 110</xref>); second submarginal cell of fore wing rectangular and with an obsolete ramellus (<xref ref-type="fig" rid="F24">Fig. 109</xref>); vein M+CU of hind wing about half as long as vein 1-M; hind wing with 2 + 4 hamuli; subbasal cell of hind wing narrower than plical lobe (<xref ref-type="fig" rid="F24">Fig. 109</xref>); fore tarsal claws bifurcate, the inner tooth nearly as large as the outer tooth; outer face of middle tibia with one lateral and one apical peg; inner spur of middle tibia about 0.6 times as long as middle basitarsus; ventral carina of hind trochantellus weakly developed; inner and outer hind claw bifurcate, with a medium-sized subapical inner tooth; hind coxa enlarged and coarsely sculptured; first metasomal tergite smooth and depressed behind spiracles (<xref ref-type="fig" rid="F24">Fig. 107</xref>); length of ovipositor sheath unknown, but probably about as long as apical height of metasoma or less.</p></tp:treatment-sec><tp:treatment-sec sec-type="Phylogenetic position"><title>Phylogenetic position.</title><p>Putative synapomorphous character states of the new genus <tp:taxon-name>Coronagathis</tp:taxon-name> are the horns of the scutellum, the wing-like axillae and the coarsely sculptured and elongate hind coxa, surpassing the apex of the first tergite. Its position is uncertain, but seems to be betweenthe genus <tp:taxon-name>Disophrys</tp:taxon-name> Foerster and the <tp:taxon-name>Coccygidium</tp:taxon-name> complex. Similar to <tp:taxon-name>Disophrys</tp:taxon-name> because of the carinae of the frons (present and running to the lateral ocelli) and the elongate hind leg. However, the derived character state of the short vein M+CU of the hind wing indicates that it belongs to the more derived group consisting of the <tp:taxon-name>Coccygidium</tp:taxon-name> complex and the genus <tp:taxon-name>Euagathis</tp:taxon-name> Szépligeti. The new genus lacks the synapomorphies of the <tp:taxon-name>Coccygidium</tp:taxon-name> complex as the apical antennal spine and the long inner spur of the middle tibia. It cannot be included in <tp:taxon-name>Euagathis</tp:taxon-name>, because <tp:taxon-name>Euagathis</tp:taxon-name> is characterised by the derived character state of the absent lateral carinae of the frons. The genus <tp:taxon-name>Hypsostypos</tp:taxon-name> Baltazar from Sulawesi and Sundaland is similar, but <tp:taxon-name>Hypsostypos</tp:taxon-name> has several autapomorphies. For example, the long impressed malar suture, the reduced notauli and the enlarged lamelliform antennal sockets.</p></tp:treatment-sec><tp:treatment-sec sec-type="Distribution"><title>Distribution.</title><p>Vietnam.</p></tp:treatment-sec><tp:treatment-sec sec-type="Biology"><title>Biology.</title><p>Unknown.</p></tp:treatment-sec></tp:taxon-treatment><tp:taxon-treatment><tp:treatment-meta><mixed-citation publication-type="journal"><person-group><name><surname>van Achterberg</surname><given-names>Cornelis</given-names></name><name><surname>Long</surname><given-names>Khuat Dang</given-names></name></person-group><article-title>Revision of the Agathidinae (Hymenoptera, Braconidae) of Vietnam, with the description of forty-two new species and three new genera</article-title><source>Zookeys</source><day>09</day><month>9</month><year>2010</year><volume>2010</volume><issue>54</issue><fpage>1</fpage><lpage>184</lpage><pub-id pub-id-type="doi">10.3897/zookeys.54.475</pub-id></mixed-citation></tp:treatment-meta><tp:nomenclature><tp:taxon-name>
                            <tp:taxon-name-part taxon-name-part-type="genus">Coronagathis</tp:taxon-name-part>
                            <tp:taxon-name-part taxon-name-part-type="species">cornifera</tp:taxon-name-part>
                            <object-id xmlns:xlink="http://www.w3.org/1999/xlink" xlink:type="simple">urn:lsid:zoobank.org:act:D600224D-4DD1-4C8F-860A-6F4FD57F02BB</object-id>
                        </tp:taxon-name><tp:taxon-status xmlns:xlink="http://www.w3.org/1999/xlink" xlink:type="simple">sp. n.</tp:taxon-status><xref ref-type="fig" rid="F23">Figs 103</xref><xref ref-type="fig" rid="F24">–110</xref></tp:nomenclature><tp:treatment-sec sec-type="Type material"><title>Type material.</title><p>Holotype, ♂ (RMNH), “N.W. Vietnam: Tonkin, Hoang Lien N.P., 10 km, SW Sa Pa, c. 1550 m, 22–29.x.1999, Malaise traps, C. van Achterberg &amp; R. de Vries, RMNH’99”.</p></tp:treatment-sec><tp:treatment-sec sec-type="Diagnosis"><title>Diagnosis.</title><p>Except for the aberrant scutellum and axillae it may be confused with aberrant species of the genus <tp:taxon-name>Disophrys</tp:taxon-name> Foerster because of the carinae of the frons (present and running to the lateral ocelli), the more or less angulate hind trochantellus and the elongate hind leg. However, it is separated from <tp:taxon-name>Disophrys</tp:taxon-name> by the size of the subbasal cell of the hind wing (narrower than plical lobe (<xref ref-type="fig" rid="F24">Fig. 109</xref>; about as wide as plical lobe in <tp:taxon-name>Disophrys</tp:taxon-name>) and the short vein M+CU of the hind wing (distinctly shorter<!--PageBreak--> than vein 1-M versus at least subequal in <tp:taxon-name>Disophrys</tp:taxon-name>). Superficially similar to the genus <tp:taxon-name>Euagathis</tp:taxon-name> Szépligeti, but the scutellum bears a pair of large horns (<xref ref-type="fig" rid="F24">Fig. 110</xref>; absent in <tp:taxon-name>Euagathis</tp:taxon-name>), the frons has lateral carinae (<xref ref-type="fig" rid="F24">Fig. 105</xref>; absent in <tp:taxon-name>Euagathis</tp:taxon-name>), the hind trochantellus is more or less angulate ventrally (rounded ventrally in <tp:taxon-name>Euagathis</tp:taxon-name>) and the subbasal cell of the hind wing is narrower than the plical lobe (<xref ref-type="fig" rid="F24">Fig. 109</xref>; subequal in <tp:taxon-name>Euagathis</tp:taxon-name>).</p></tp:treatment-sec><tp:treatment-sec sec-type="Description"><title>Description.</title><p>Holotype, ♂, length of body 6.3 mm, of fore wing 6.2 mm.</p><sec sec-type="Head"><title>Head.</title><p>Antennal segments 47, length of third segment 1.5 times fourth segment, length of third, fourth and penultimate segments 3.2, 2.2 and 1.4 times their width, respectively; length of maxillary palp 0.7 times height of head; head in dorsal view 2.9 times as wide as its median length; in dorsal view length of eye 1.5 times temple; temple nearly straight behind eyes (<xref ref-type="fig" rid="F24">Fig. 105</xref>) and spaced finely punctate; POL:OD:OOL = 10:5:8; clypeus, face and vertex coarsely areolate-punctate; face with long setae; clypeus strongly convex; frons largely smooth, rather deep near antennal sockets, lateral carina running from near antennal socket to posterior ocellus (<xref ref-type="fig" rid="F24">Fig. 105</xref>); pair of crests between antennal sockets lamelliform, strongly protruding, parallel-sided, slightly higher than protruding outer rim of antennal sockets.</p></sec><sec sec-type="Mesosoma"><title>Mesosoma.</title><p>Length of mesosoma 1.5 times its height without spine; subpronope large and deep, epomial carina strong; side of pronotum shiny smooth anteriorly, upper side largely punctate, crenulate posteriorly; area near lateral carina of mesoscutum wide, strongly crenulate; side of mesoscutum long rugose-punctate; medio-posteriorly impressed, largely crenulate, its middle lobe long, almost parallel-sided laterally, without a pair of shallow grooves or a median carina anteriorly; notauli <!--PageBreak--><!--PageBreak-->wide and strongly crenulate (<xref ref-type="fig" rid="F24">Fig. 110</xref>); scutellar sulcus wide and deep with one carina; scutellum areolate-rugose with long setae; subposterior carina evenly curved, wide and raised, forming a pair of strong lateral long horns (<xref ref-type="fig" rid="F24">Fig. 110</xref>); prepectal carina lamelliform; mesopleuron below sulcus largely densely coarsely punctate and above sulcus more spaced punctate; precoxal sulcus wide, rather shallow and strongly crenulate; metapleuron largely coarsely vermiculate-rugose with dense long setae; mesosternal sulcus shallow and narrowly crenulate; propodeum shiny, largely smooth medially, with coarse carinae but without areola, costulae partly present; propodeum with large postero-dorsal tooth-like protuberance (<xref ref-type="fig" rid="F24">Fig. 108</xref>); spiracle rather large, elliptical, close to latero-basal corner of propodeum and twice as long as wide.</p></sec><sec sec-type="Wings"><title>Wings.</title><p>Fore wing: second submarginal cell quadrate, with an indistinct ramellus (<xref ref-type="fig" rid="F24">Fig. 109</xref>); r:3-SR:SR1 = 4:7:80; 2-SR:3-SR:r-m = 13:7:11; apical half of subbasal cell sparsely setose. Hind wing: M+CU 0.6 times as long as 1-M; no 2-M; surroundings of cu-a glabrous.</p></sec><sec sec-type="Legs"><title>Legs.</title><p>Hind femur 0.9 times as long as hind tibia; hind tibia distinctly compressed basally and widened apically; length of hind femur, tibia and basitarsus 5.0, 6.0 and 7.0 times their width, respectively; hind femur and tibia largely punctate, but partly pimply, with short setosity; middle tibia with two small pegs; length of outer and inner spurs of middle tibia 0.4 and 0,5 times middle basitarsus, respectively; length of outer and inner spurs of hind tibia 0.4 and 0.6 times hind basitarsus respectively; fore and middle tarsi slender.</p></sec><sec sec-type="Metasoma"><title>Metasoma.</title><p>First tergite 2.2 times as long as its apical width, smooth and subparallel-sided apically (<xref ref-type="fig" rid="F24">Fig. 107</xref>); second tergite without a transverse depression and second metasomal suture almost absent.</p></sec><sec sec-type="Colour"><title>Colour.</title><p>Body black; wing membrane rather dark brown and without a stigmal spot (<xref ref-type="fig" rid="F23">Fig. 103</xref>); mandible, palpi, fore and middle legs (but coxae rather brownish) pale yellow; pterostigma, veins and metasoma largely dark brown.</p></sec></tp:treatment-sec><tp:treatment-sec sec-type="Distribution"><title>Distribution.</title><p>NW Vietnam: Lao Cai.</p><fig id="F23" position="float" orientation="portrait"><label>Figure 103.</label><caption><p><tp:taxon-name>Coronagathis cornifera</tp:taxon-name> gen. n. sp. n., male, holotype. Habitus lateral.</p></caption><graphic xmlns:xlink="http://www.w3.org/1999/xlink" xlink:href="ZooKeys-054-001-g023.jpg" position="float" orientation="portrait" xlink:type="simple"/></fig><fig id="F24" position="float" orientation="portrait"><label>Figures 104–110.</label><caption><p><tp:taxon-name>Coronagathis cornifera</tp:taxon-name> gen. n. sp. n., male, holotype. <bold>104</bold> head anterior <bold>105</bold> head dorsal <bold>106</bold> mesosoma dorsal <bold>107</bold> first-third metasomal tergites dorsal <bold>108</bold> mesosoma lateral <bold>109</bold> wings <bold>110</bold> mesoscutum and scutellum dorsal.</p></caption><graphic xmlns:xlink="http://www.w3.org/1999/xlink" xlink:href="ZooKeys-054-001-g024.jpg" position="float" orientation="portrait" xlink:type="simple"/></fig></tp:treatment-sec><tp:treatment-sec sec-type="Etymology"><title>Etymology.</title><p>From “cornu” (Latin for “horn”), and “fero” (Latin for “carry”), because of the lateral horns of the scutellum.</p></tp:treatment-sec></tp:taxon-treatment><ref-list><ref id="B1"><mixed-citation xmlns:xlink="http://www.w3.org/1999/xlink" xlink:type="simple"><person-group><name name-style="western"><surname>van Achterberg</surname><given-names>C</given-names></name></person-group> (<year>1974</year>)<article-title> The braconid types of Szépligeti in the Leiden Museum.</article-title><source>Entomologische Berichten Amsterdam</source><volume>34</volume>:<fpage>79</fpage>-<lpage>80</lpage>.</mixed-citation></ref></ref-list></tp:taxon-treatment>
