# Supplementary material for: Revision of the Agathidinae (Hymenoptera, Braconidae) of Vietnam, with the description of forty-two new species and three new genera
Source: Zookeys. 2010 Sep 9;(54):1–184. doi: 10.3897/zookeys.54.475 (PMC3088039; doi:10.3897/zookeys.54.475)
Supplement: XML Treatment for Cremnops [file zookeys.54.475-treatment21.xml]

<!DOCTYPE tp:taxon-treatment
  PUBLIC "-//TaxonX//DTD Taxonomic Treatment Publishing DTD v0 20100105//EN" "tax-treatment-NSO.dtd">
<tp:taxon-treatment xmlns:tp="http://www.plazi.org/taxpub"><tp:treatment-meta><mixed-citation publication-type="journal"><person-group><name><surname>van Achterberg</surname><given-names>Cornelis</given-names></name><name><surname>Long</surname><given-names>Khuat Dang</given-names></name></person-group><article-title>Revision of the Agathidinae (Hymenoptera, Braconidae) of Vietnam, with the description of forty-two new species and three new genera</article-title><source>Zookeys</source><day>09</day><month>9</month><year>2010</year><volume>2010</volume><issue>54</issue><fpage>1</fpage><lpage>184</lpage><pub-id pub-id-type="doi">10.3897/zookeys.54.475</pub-id></mixed-citation></tp:treatment-meta><tp:nomenclature><label>Genus</label><tp:taxon-name>
                        <tp:taxon-name-part taxon-name-part-type="genus">Cremnops</tp:taxon-name-part>
                    </tp:taxon-name><tp:taxon-authority>Foerster, 1862</tp:taxon-authority></tp:nomenclature><tp:taxon-treatment><tp:treatment-meta><mixed-citation publication-type="journal"><person-group><name><surname>van Achterberg</surname><given-names>Cornelis</given-names></name><name><surname>Long</surname><given-names>Khuat Dang</given-names></name></person-group><article-title>Revision of the Agathidinae (Hymenoptera, Braconidae) of Vietnam, with the description of forty-two new species and three new genera</article-title><source>Zookeys</source><day>09</day><month>9</month><year>2010</year><volume>2010</volume><issue>54</issue><fpage>1</fpage><lpage>184</lpage><pub-id pub-id-type="doi">10.3897/zookeys.54.475</pub-id></mixed-citation></tp:treatment-meta><tp:nomenclature><tp:taxon-name>
                            <tp:taxon-name-part taxon-name-part-type="genus">Cremnops</tp:taxon-name-part>
                            <tp:taxon-name-part taxon-name-part-type="species">atricornis</tp:taxon-name-part>
                        </tp:taxon-name><tp:taxon-authority>(Smith, 1874)</tp:taxon-authority><tp:taxon-status xmlns:xlink="http://www.w3.org/1999/xlink" xlink:type="simple">stat. n.</tp:taxon-status><xref ref-type="fig" rid="F25">Figs 111–113</xref></tp:nomenclature><tp:treatment-sec sec-type="Distribution"><title>Distribution.</title><p>NE Vietnam: Phu Tho, Ha Giang, CN Vietnam: Nghe An and S Vietnam: Kien Giang, Ninh Thuan, Dong Nai. New record. Outside Vietnam known from China (Hunan; Liaoning; Shanxi; Taiwan), India, Indonesia (Java), Japan and Korea<!--PageBreak-->.</p><fig id="F25" position="float" orientation="portrait"><label>Figures 111–113.</label><caption><p><tp:taxon-name>Cremnops atricornis</tp:taxon-name> (Smith), female, Cat Tien National Park. <bold>111</bold> habitus lateral <bold>112</bold> head anterior <bold>113</bold> head dorsal.</p></caption><graphic xmlns:xlink="http://www.w3.org/1999/xlink" xlink:href="ZooKeys-054-001-g025.jpg" position="float" orientation="portrait" xlink:type="simple"/></fig></tp:treatment-sec><tp:treatment-sec sec-type="Diagnosis"><title>Diagnosis.</title><p>Very close to <tp:taxon-name>Cremnops desertor</tp:taxon-name> (Linnaeus, 1758). The traditionally used differences for separation are not sufficient and, consequently, it was synonymised by <xref ref-type="bibr" rid="B11">Sharkey (1996)</xref>. Both species are very variable in colour, especially the extension of the dark parts of the wing membrane is variable and thus useless for diagnosis. Neverthe<!--PageBreak-->less, it is possible to separate the West Palaearctic typical specimens of <tp:taxon-name>Cremnops desertor</tp:taxon-name> from the East Palaearctic and Oriental specimens (including <tp:taxon-name>Cremnops atricornis</tp:taxon-name>) by the relative length of the fore tarsus of the females. In <tp:taxon-name>Cremnops desertor</tp:taxon-name> the fore tarsus is distinctly longer than the fore tibia and (including claws) about as long as the tibia in <tp:taxon-name>Cremnops atricornis</tp:taxon-name>. The Vietnamese specimens have the first tergite 1.5–1.8 times as long as its apical width (up to 2.2 times in East Palaearctic specimens according to <xref ref-type="bibr" rid="B11">Sharkey (1996)</xref>) and the vertex is yellowish-brown (<xref ref-type="fig" rid="F25">Fig. 113</xref>).</p></tp:treatment-sec></tp:taxon-treatment><ref-list><ref id="B11"><mixed-citation xmlns:xlink="http://www.w3.org/1999/xlink" xlink:type="simple"><person-group><name name-style="western"><surname>Sharkey</surname><given-names>MJ</given-names></name></person-group> (<year>1996</year>)<article-title> The Agathidinae (Hymenoptera: Braconidae) of Japan.</article-title><source>Bulletin of the National Institute of Agro-Environmental Sciences</source><volume>13</volume>:<fpage>1</fpage>-<lpage>100</lpage>.</mixed-citation></ref></ref-list></tp:taxon-treatment>
