# Supplementary material for: Revision of the Agathidinae (Hymenoptera, Braconidae) of Vietnam, with the description of forty-two new species and three new genera
Source: Zookeys. 2010 Sep 9;(54):1–184. doi: 10.3897/zookeys.54.475 (PMC3088039; doi:10.3897/zookeys.54.475)
Supplement: XML Treatment for Disophrys [file zookeys.54.475-treatment23.xml]

<!DOCTYPE tp:taxon-treatment
  PUBLIC "-//TaxonX//DTD Taxonomic Treatment Publishing DTD v0 20100105//EN" "tax-treatment-NSO.dtd">
<tp:taxon-treatment xmlns:tp="http://www.plazi.org/taxpub"><tp:treatment-meta><mixed-citation publication-type="journal"><person-group><name><surname>van Achterberg</surname><given-names>Cornelis</given-names></name><name><surname>Long</surname><given-names>Khuat Dang</given-names></name></person-group><article-title>Revision of the Agathidinae (Hymenoptera, Braconidae) of Vietnam, with the description of forty-two new species and three new genera</article-title><source>Zookeys</source><day>09</day><month>9</month><year>2010</year><volume>2010</volume><issue>54</issue><fpage>1</fpage><lpage>184</lpage><pub-id pub-id-type="doi">10.3897/zookeys.54.475</pub-id></mixed-citation></tp:treatment-meta><tp:nomenclature><label>Genus</label><tp:taxon-name>
                        <tp:taxon-name-part taxon-name-part-type="genus">Disophrys</tp:taxon-name-part>
                    </tp:taxon-name><tp:taxon-authority>Foerster, 1862</tp:taxon-authority></tp:nomenclature><tp:treatment-sec sec-type="Note"><title>Note.</title><p><tp:taxon-name>Pseudocremnops</tp:taxon-name> Szépligeti, 1902 (correctly synonymised with <tp:taxon-name>Disophrys</tp:taxon-name> by Sharkey et al., 2006) belongs here despite having more slender and completely dark brown wings (<xref ref-type="fig" rid="F27">Fig. 118</xref>), a complete ventral carina of the hind trochantellus and vein 1r-m of the hind wing 1.0–1.4 times longer than 1-M (usually shorter than 1-M in other species). Recently, also <tp:taxon-name>Platyagathis</tp:taxon-name> Turner, 1918, from Western Australia has been correctly synonymised with <tp:taxon-name>Disophrys</tp:taxon-name> by <xref ref-type="bibr" rid="B16">Stevens et al. (2010)</xref>.</p></tp:treatment-sec><tp:treatment-sec sec-type="Key to Vietnamese species of the genus Disophrys Foerster"><title>Key to Vietnamese species of the genus <tp:taxon-name>Disophrys</tp:taxon-name> Foerster</title><table-wrap content-type="key" position="anchor" orientation="portrait"><table><tbody><tr><td rowspan="1" colspan="1">1.</td><td rowspan="1" colspan="1">Temples bulging behind eyes (<xref ref-type="fig" rid="F29">Fig. 122</xref>); hind tibia, hind tarsus and metasoma (except first tergite) black; propodeum yellowish-brown (<xref ref-type="fig" rid="F28">Fig. 121</xref>)</td><td rowspan="1" colspan="1"><tp:taxon-name>Disophrys maculifera</tp:taxon-name> sp. n.</td></tr><tr><td rowspan="1" colspan="1">–</td><td rowspan="1" colspan="1">Temples narrowed behind eyes (<xref ref-type="fig" rid="F27">Figs 115</xref>, <xref ref-type="fig" rid="F31">128</xref>, <xref ref-type="fig" rid="F32">135</xref>); colour of hind tibia, hind tarsus and metasoma variable, if black then propodeum also black</td><td rowspan="1" colspan="1">2</td></tr><tr><td rowspan="1" colspan="1">2.</td><td rowspan="1" colspan="1">Between antennal sockets with a pair of horn-like protuberances (<xref ref-type="fig" rid="F32">Fig. 135</xref>); second submarginal cell of fore wing without ramellus (<xref ref-type="fig" rid="F33">Fig. 141</xref>); vein 1r-m of hind wing about 0.7 times vein 1-M</td><td rowspan="1" colspan="1"><tp:taxon-name>Disophrys rhinoides</tp:taxon-name> sp. n.</td></tr><tr><td rowspan="1" colspan="1">–</td><td rowspan="1" colspan="1">Between antennal sockets with a pair of lamelliform protuberances or carinae (<xref ref-type="fig" rid="F27">Figs 115</xref>, <xref ref-type="fig" rid="F31">128</xref>); second submarginal cell of fore wing with a ramellus (<xref ref-type="fig" rid="F27">Fig. 118</xref>) or this vein largely absent (<xref ref-type="fig" rid="F31">Fig. 134</xref>); vein 1r-m of hind wing 0.8–1.4 times vein 1-M</td><td rowspan="1" colspan="1">3</td></tr><tr><td rowspan="1" colspan="1">3.</td><td rowspan="1" colspan="1">Basal half of wings nearly completely dark brown (<xref ref-type="fig" rid="F27">Fig. 118</xref>); notauli widely crenulate medially and posteriorly (<xref ref-type="fig" rid="F27">Fig. 117</xref>); hind trochantellus with distinct ventral carina; hind leg and metasoma black (<xref ref-type="fig" rid="F26">Fig. 114</xref>); vertex punctulate; medially metapleuron vermiculate-rugose</td><td rowspan="1" colspan="1"><tp:taxon-name>Disophrys erythrocephala</tp:taxon-name> Cameron, 1900</td></tr><tr><td rowspan="1" colspan="1">–</td><td rowspan="1" colspan="1">Basal half of wings yellowish (<xref ref-type="fig" rid="F31">Fig. 134</xref>); notauli smooth medially and posteriorly (<xref ref-type="fig" rid="F31">Fig. 131</xref>); hind trochantellus without a ventral carina, at most angulate or with an obsolete carina; hind leg and metasoma brownish-yellow (<xref ref-type="fig" rid="F30">Fig. 127</xref>; <!--PageBreak-->vertex rather coarsely punctate; medially metapleuron rather densely punctate</td><td rowspan="1" colspan="1"><tp:taxon-name>Disophrys quymanhi</tp:taxon-name> sp. n.</td></tr></tbody></table></table-wrap></tp:treatment-sec><tp:taxon-treatment><tp:treatment-meta><mixed-citation publication-type="journal"><person-group><name><surname>van Achterberg</surname><given-names>Cornelis</given-names></name><name><surname>Long</surname><given-names>Khuat Dang</given-names></name></person-group><article-title>Revision of the Agathidinae (Hymenoptera, Braconidae) of Vietnam, with the description of forty-two new species and three new genera</article-title><source>Zookeys</source><day>09</day><month>9</month><year>2010</year><volume>2010</volume><issue>54</issue><fpage>1</fpage><lpage>184</lpage><pub-id pub-id-type="doi">10.3897/zookeys.54.475</pub-id></mixed-citation></tp:treatment-meta><tp:nomenclature><tp:taxon-name>
                            <tp:taxon-name-part taxon-name-part-type="genus">Disophrys</tp:taxon-name-part>
                            <tp:taxon-name-part taxon-name-part-type="species">erythrocephala</tp:taxon-name-part>
                        </tp:taxon-name><tp:taxon-authority>Cameron, 1900</tp:taxon-authority><xref ref-type="fig" rid="F26">Figs 114</xref><xref ref-type="fig" rid="F27">–120</xref></tp:nomenclature><tp:treatment-sec sec-type="Description."><title>Description.</title><sec sec-type="Variation"><title>Variation.</title><p>Antennal segments 57–64; vein M+CU of hind wing 0.8–1.0 times as long as vein 1-M; areola of propodeum with 3–4 carinae.</p></sec></tp:treatment-sec><tp:treatment-sec sec-type="Distribution"><title>Distribution.</title><p>NE Vietnam: Hoa Binh, CN Vietnam: Nghe An and S Vietnam: Southern Highlands, Dak Lak. Further known from China (including Taiwan), India, Sri Lanka, Thailand, W. Malaysia and Indonesia (Sumatra, Krakatau, Kangean Islands). Vietnam, Malaysia and Thailand are new records.</p><fig id="F26" position="float" orientation="portrait"><label>Figure 114.</label><caption><p><tp:taxon-name>Disophrys erythrocephala</tp:taxon-name> Cameron, female, Thailand. Habitus lateral.</p></caption><graphic xmlns:xlink="http://www.w3.org/1999/xlink" xlink:href="ZooKeys-054-001-g026.jpg" position="float" orientation="portrait" xlink:type="simple"/></fig><fig id="F27" position="float" orientation="portrait"><label>Figures 115–120.</label><caption><p><tp:taxon-name>Disophrys erythrocephala</tp:taxon-name> Cameron, female, Thailand. <bold>115</bold> head dorsal <bold>116</bold> head lateral <bold>117</bold> mesosoma dorsal <bold>118</bold> wings <bold>119</bold> first-third metasomal tergites dorsal <bold>120</bold> mesosoma lateral.</p></caption><graphic xmlns:xlink="http://www.w3.org/1999/xlink" xlink:href="ZooKeys-054-001-g027.jpg" position="float" orientation="portrait" xlink:type="simple"/></fig></tp:treatment-sec></tp:taxon-treatment><tp:taxon-treatment><tp:treatment-meta><mixed-citation publication-type="journal"><person-group><name><surname>van Achterberg</surname><given-names>Cornelis</given-names></name><name><surname>Long</surname><given-names>Khuat Dang</given-names></name></person-group><article-title>Revision of the Agathidinae (Hymenoptera, Braconidae) of Vietnam, with the description of forty-two new species and three new genera</article-title><source>Zookeys</source><day>09</day><month>9</month><year>2010</year><volume>2010</volume><issue>54</issue><fpage>1</fpage><lpage>184</lpage><pub-id pub-id-type="doi">10.3897/zookeys.54.475</pub-id></mixed-citation></tp:treatment-meta><tp:nomenclature><tp:taxon-name>
                            <tp:taxon-name-part taxon-name-part-type="genus">Disophrys</tp:taxon-name-part>
                            <tp:taxon-name-part taxon-name-part-type="species">maculifera</tp:taxon-name-part>
                            <object-id xmlns:xlink="http://www.w3.org/1999/xlink" xlink:type="simple">urn:lsid:zoobank.org:act:FA1700DB-1932-43B9-8F4B-6B57AB1613BF</object-id>
                        </tp:taxon-name><tp:taxon-status xmlns:xlink="http://www.w3.org/1999/xlink" xlink:type="simple">sp. n.</tp:taxon-status><xref ref-type="fig" rid="F28">Figs 121</xref><xref ref-type="fig" rid="F29">–126</xref></tp:nomenclature><tp:treatment-sec sec-type="Type material"><title>Type material.</title><p>Holotype, ♀ (RMNH), “S. Vietnam, Dong Nai, Cat Tien N.P., Malaise trap, c. 100 m, 1–9.x.2005, C. v. Achterberg &amp; R. de Vries, RMNH’05”. Paratypes: 1 ♀ (IEBR), Aga. 175, “Central North Vietnam: Ha Tinh, Huong Son, secondary forest, 5–10.v.2004, Tr.X. Lam”; 3 ♂ (RMNH, IEBR), Aga. 198, Aga. 199, Aga. 200, id., but 25.v.2004; 1 ♂ (IEBR), Aga. 172, id., but 27.v.2004.</p></tp:treatment-sec><tp:treatment-sec sec-type="Diagnosis"><title>Diagnosis.</title><p>Similar to <tp:taxon-name>Disophrys strigata</tp:taxon-name> Enderlein, 1920, from Indonesia (Sumatra) because of the completely yellow pterostigma, blackish labrum and presence of a ramellus. <tp:taxon-name>Disophrys strigata</tp:taxon-name> differs by having the hind leg completely black (<tp:taxon-name>Disophrys maculifera</tp:taxon-name> has at least hind coxa, trochanter and trochantellus yellowish ventrally), fore coxa with a <!--PageBreak-->black patch, middle of mesopleuron and dorsal third of metapleuron and propodeum medially black (brownish-yellow in <tp:taxon-name>Disophrys maculifera</tp:taxon-name>).</p></tp:treatment-sec><tp:treatment-sec sec-type="Description"><title>Description.</title><p>Holotype, ♀, length of body 9.8 mm, of fore wing 11.1 mm.</p><sec sec-type="Head"><title>Head.</title><p>Antennal segments 55, length of third segment 1.3 times fourth segment, length of third, fourth and penultimate segments 1.9, 1.6 and 1.8 times their width, respectively; scapus robust; length of maxillary palp 0.6 times height of head; in dorsal view length of eye 1.5 times temple; temple rather bulging (<xref ref-type="fig" rid="F29">Fig. 122</xref>); POL:OD:OOL = 7:6:20; face and clypeus shiny, densely setose with sparse fine punctures; frons and vertex smooth; pair of crests between antennal sockets sharp, lamelliform, extended to frons forming x-like shape; lateral carinae from anterior rim of lateral ocelli near to antennal sockets laterally (<xref ref-type="fig" rid="F29">Fig. 122</xref>).</p></sec><sec sec-type="Mesosoma"><title>Mesosoma.</title><p>Length of mesosoma 1.7 times its height; subpronope small and shallow; side of pronotum smooth; area near lateral carina of mesoscutum crenulate; mesoscutum shiny and smooth; medio-posteriorly flat, middle lobe without a pair of distinct shallow<!--PageBreak--> grooves; lateral lobes flattened; notauli wide, deep and coarsely crenulate; scutellar sulcus with one carina and 0.8 times as long as dorsal face of scutellum; scutellum slightly convex, shiny and finely punctate, its subposterior crest long and transverse; precoxal sulcus wide and strongly crenulate; mesopleuron below precoxal sulcus narrowly and sparsely finely punctate and above precoxal sulcus shiny and smooth; metapleuron with strong rugae and long setae; propodeum with large areola, costulae, with short basal and long apical longitudinal carinae; propodeal spiracle round, 1.7 times as long as wide, distance between spiracle and lateral carina 1.5 times as long as width of spiracle.</p></sec><sec sec-type="Wings"><title>Wings.</title><p>Fore wing: second submarginal cell narrowed anteriorly, with ramellus 0.8 times as long as vein r (<xref ref-type="fig" rid="F29">Fig. 126</xref>); r:3-SR:SR1 = 8:9:75; 2-SR:3-SR:r-m = 13:9:13. Hind wing: M+CU 1.6 times as long as 1-M (30:19); surroundings of cu-a densely setose.</p></sec><sec sec-type="Legs"><title>Legs.</title><p>Length of hind femur, tibia and basitarsus 3.4, 5.5 and 8.3 times their width, respectively; outer side of hind coxa smooth; hind femur (as remainder of legs) with long and dense setosity; outer side of apex of hind tibia with two equal long pegs; outer hind spur distinctly widened basally and curved apically; length of outer and inner spurs of middle tibia 0.4 and 0.5 times middle basitarsus, respectively; length of outer and inner spurs of hind tibia 0.3 and 0.5 times hind basitarsus, respectively.</p></sec><sec sec-type="Metasoma"><title>Metasoma.</title><p>First tergite gradually widened apically (<xref ref-type="fig" rid="F29">Fig. 125</xref>), shiny and smooth; length of first tergite 1.6 times its apical width, with three transverse rows of setae apically and slightly depressed laterally; second metasomal suture fine (<xref ref-type="fig" rid="F29">Fig. 125</xref>); ovipositor sheath 0.3 times as long as inner hind tibial spur; ovipositor rather robust, widened basally and gradually curved.</p></sec><sec sec-type="Colour"><title>Colour.</title><p>Brownish-yellow; antenna, apical third of fore wing, parastigma and vein C+SC+R dark brown; stemmaticum, lateral and middle lobes of mesoscutum anteriorly, mesosternum, metasoma and hind leg (but hind coxa, trochantellus and basal half of hind femur yellow); metasoma (but first tergite and first-third sternites yellow) black.</p></sec><sec sec-type="Variation"><title>Variation.</title><p>Antennal segments 54–57; second submarginal cell of fore wing more or less narrowed anteriorly and with a short or rather long ramellus; vein M+CU of hind wing 1.6–1.8 times as long as 1-M; female and male may have hind leg and metasoma entirely black.</p></sec></tp:treatment-sec><tp:treatment-sec sec-type="Distribution"><title>Distribution.</title><p>Central North Vietnam: Ha Tinh and S. Vietnam: Dong Nai.</p><fig id="F28" position="float" orientation="portrait"><label>Figure 121.</label><caption><p><tp:taxon-name>Disophrys maculifera</tp:taxon-name>sp. n., female, holotype. Habitus lateral.</p></caption><graphic xmlns:xlink="http://www.w3.org/1999/xlink" xlink:href="ZooKeys-054-001-g028.jpg" position="float" orientation="portrait" xlink:type="simple"/></fig><fig id="F29" position="float" orientation="portrait"><label>Figures 122–126.</label><caption><p><tp:taxon-name>Disophrys maculifera</tp:taxon-name>sp. n., female, holotype. <bold>122</bold> head dorsal <bold>123</bold> head andmesosoma lateral <bold>124</bold> mesosoma dorsal <bold>125</bold> first-third metasomal tergites dorsal <bold>126</bold> wings.</p></caption><graphic xmlns:xlink="http://www.w3.org/1999/xlink" xlink:href="ZooKeys-054-001-g029.jpg" position="float" orientation="portrait" xlink:type="simple"/></fig></tp:treatment-sec><tp:treatment-sec sec-type="Biology"><title>Biology.</title><p>Unknown.</p></tp:treatment-sec><tp:treatment-sec sec-type="Etymology"><title>Etymology.</title><p>From “macula” (Latin for “spot”), and “fero” (Latin for “carry”), because of the black lobes of the mesoscutum.</p></tp:treatment-sec></tp:taxon-treatment><tp:taxon-treatment><tp:treatment-meta><mixed-citation publication-type="journal"><person-group><name><surname>van Achterberg</surname><given-names>Cornelis</given-names></name><name><surname>Long</surname><given-names>Khuat Dang</given-names></name></person-group><article-title>Revision of the Agathidinae (Hymenoptera, Braconidae) of Vietnam, with the description of forty-two new species and three new genera</article-title><source>Zookeys</source><day>09</day><month>9</month><year>2010</year><volume>2010</volume><issue>54</issue><fpage>1</fpage><lpage>184</lpage><pub-id pub-id-type="doi">10.3897/zookeys.54.475</pub-id></mixed-citation></tp:treatment-meta><tp:nomenclature><tp:taxon-name>
                            <tp:taxon-name-part taxon-name-part-type="genus">Disophrys</tp:taxon-name-part>
                            <tp:taxon-name-part taxon-name-part-type="species">quymanhi</tp:taxon-name-part>
                            <object-id xmlns:xlink="http://www.w3.org/1999/xlink" xlink:type="simple">urn:lsid:zoobank.org:act:256965B7-EC79-46C1-BE18-D1DA93EE2BC3</object-id>
                        </tp:taxon-name><tp:taxon-status xmlns:xlink="http://www.w3.org/1999/xlink" xlink:type="simple">sp. n.</tp:taxon-status><xref ref-type="fig" rid="F30">Figs 127</xref><xref ref-type="fig" rid="F31">–134</xref></tp:nomenclature><tp:treatment-sec sec-type="Type material"><title>Type material.</title><p>Holotype, ♀ (RMNH), “S. Vietnam: Dông Nai, Cát Tien N.P., Mal. traps, c. 100 m, 1–8.iv.2007, Mai Phu Quy &amp; Nguyen Thanh Manh, RMNH’07”.<!--PageBreak--> Paratype: 1 ♀ (IEBR), Aga. 293, “CN Vietnam: Nghe An, Con Cuong, Pu Mat N.P., 19.iv.2006, P.Th. Nhi”.</p></tp:treatment-sec><tp:treatment-sec sec-type="Diagnosis"><title>Diagnosis.</title><p>Similar to <tp:taxon-name>Disophrys subfasciata</tp:taxon-name> (Brullé, 1846) from India, but that species has the scapus partly yellowish (entirely black in <tp:taxon-name>Disophrys quymanhi</tp:taxon-name>), no ramellus (present) and the notauli are deeply impressed (shallow).</p></tp:treatment-sec><tp:treatment-sec sec-type="Description"><title>Description.</title><p>Holotype, ♀, length of body 11.5 mm, of fore wing 10.8 mm.</p><sec sec-type="Head"><title>Head.</title><p>Antennal segments 61, length of third segment 1.8 times fourth segment, length of third, fourth and penultimate segments 2.7, 1.5 and 1.5 times their width, respectively; apical antennal segment 1.5 times as long as penultimate segment; length of maxillary palp 0.8 times height of head; in dorsal view length of eye 3.6 times temple (<xref ref-type="fig" rid="F31">Fig. 128</xref>); POL:OD:OOL = 7:10:25; face coarsely punctate laterally and finely punctate medially; frons depressed near antennal sockets and laterally flat and punctate; pair of high lamelliform flanges between antennal sockets (<xref ref-type="fig" rid="F31">Fig. 128</xref>); lateral carinae from anterior rim of lateral ocelli to antennal sockets laterally and its surroundings distinctly depressed; vertex with rather coarse punctures, but interspaces wider than interspaces; temple finely and spaced punctate.</p></sec><sec sec-type="Mesosoma"><title>Mesosoma.</title><p>Length of mesosoma 1.4 times its height; subpronope large and deep; side of pronotum moderately punctate dorsally, crenulate posteriorly and remainder largely smooth; lateral carina of mesoscutum lamelliform and surroundings smooth; mesoscutum shiny and largely spaced moderately punctate; medio-posteriorly hardly impressed, its middle lobe with a pair of faint shallow longitudinal grooves and lateral lobes weakly convex; notauli shallow and smooth, except for an anterior trans<!--PageBreak-->verse crest (<xref ref-type="fig" rid="F31">Fig. 131</xref>); scutellar sulcus slightly shorter than dorsal face of scutellum and with 3 carinae; scutellum with some coarse punctures; its subposterior crest strong and transverse, connected to a strong longitudinal carina; side of scutellum crenulate; precoxal sulcus wide, strongly crenulate, but separated from prepectal carina; mesopleuron below precoxal sulcus and dorso-anteriorly rather densely coarsely punctate, remainder of mesopleuron largely smooth; metapleuron with long setae and rather densely coarsely punctate, ventrally with some rugae; propodeum with lateral carina lamelliform, with wide and anteriorly triangular areola; propodeal spiracle elongate, elliptical, 2.5 times as long as wide; distance between spiracle and lateral carina twice as long as width of spiracle.</p></sec><sec sec-type="Wings"><title>Wings.</title><p>Fore wing: second submarginal cell quadrate and with a medium-sized ramellus (<xref ref-type="fig" rid="F31">Fig. 134</xref>); r:3-SR:SR1 = 5:5:32; 2-SR:3-SR:r-m = 9:10:12. Hind wing:<!--PageBreak--> M+CU 1.3 times as long as 1-M (<xref ref-type="fig" rid="F31">Fig. 134</xref>); surroundings of cu-a densely setose; 1r-m 0.8 times as long as 1-M.</p></sec><sec sec-type="Legs"><title>Legs.</title><p>Length of hind femur, tibia and basitarsus 3.1, 6.2 and 7.6 times their width, respectively; outer side of hind coxa spaced finely punctate; hind femur (as remainder of leg) with short and dense setosity (<xref ref-type="fig" rid="F31">Fig. 133</xref>); length of outer and inner spurs of middle tibia 0.5 and 0.7 times middle basitarsus, respectively; outer side of apex of hind tibia with three equal pegs; outer hind spur distinctly widened basally, almost straight; length of outer and inner spurs of hind tibia 0.3 and 0.5 times hind basitarsus, respectively; fore and middle tarsi rather slender; hind basitarsus with a distinct carina-like row of setae ventrally.</p></sec><sec sec-type="Metasoma"><title>Metasoma.</title><p>First tergite smooth, evenly convex (but concave basally) and gradually widened apically (<xref ref-type="fig" rid="F31">Fig. 130</xref>); length of first tergite 2.4 times its apical width; laterope long; second metasomal suture absent; ovipositor sheath elliptical, with long setae and 0.02 times as long as fore wing and about as long as basal width of hind tibia; ovipositor narrow, slightly curved.</p></sec><sec sec-type="Colour"><title>Colour.</title><p>Brownish-yellow; antenna black; apical half of wings, hind tarsus largely and apex of hind tibia narrowly dark brown; stigmal spot large; apical half of pterostigma largely dark brown and narrow area below pterostigma yellow as remainder of wings (<xref ref-type="fig" rid="F31">Fig. 134</xref>).</p></sec><sec sec-type="Variation"><title>Variation.</title><p>Paratype has length of body 9.2 mm and of fore wing 9.3 mm, antenna with 55 segments, apical third of pterostigma dark brown, ramellus obsolescent, length of first tergite 2.6 times its apical width, vein M+CU of hind wing 1.3 times as long as vein 1-M, vein 1r-m of hind wing 0.9 times as long as vein 1-M.</p></sec></tp:treatment-sec><tp:treatment-sec sec-type="Distribution"><title>Distribution.</title><p>S Vietnam: Dông Nai and CN Vietnam: Nghe An.</p><fig id="F30" position="float" orientation="portrait"><label>Figure 127.</label><caption><p><tp:taxon-name>Disophrys quymanhi</tp:taxon-name>sp. n., female, holotype. Habitus lateral.</p></caption><graphic xmlns:xlink="http://www.w3.org/1999/xlink" xlink:href="ZooKeys-054-001-g030.jpg" position="float" orientation="portrait" xlink:type="simple"/></fig><fig id="F31" position="float" orientation="portrait"><label>Figures 128–134.</label><caption><p><tp:taxon-name>Disophrys quymanhi</tp:taxon-name>sp. n., female, holotype. <bold>128</bold> head dorsal <bold>129</bold> head lateral <bold>130</bold> first-third metasomal tergites dorsal <bold>131</bold> mesosoma dorsal <bold>132</bold> mesosoma lateral <bold>133</bold> hind femur lateral <bold>134</bold> wings.</p></caption><graphic xmlns:xlink="http://www.w3.org/1999/xlink" xlink:href="ZooKeys-054-001-g031.jpg" position="float" orientation="portrait" xlink:type="simple"/></fig></tp:treatment-sec><tp:treatment-sec sec-type="Biology"><title>Biology.</title><p>Unknown.</p></tp:treatment-sec><tp:treatment-sec sec-type="Etymology"><title>Etymology.</title><p>Named after both collectors of the holotype: Mai Phu Quy and Nguyen Thanh Manh.</p></tp:treatment-sec></tp:taxon-treatment><tp:taxon-treatment><tp:treatment-meta><mixed-citation publication-type="journal"><person-group><name><surname>van Achterberg</surname><given-names>Cornelis</given-names></name><name><surname>Long</surname><given-names>Khuat Dang</given-names></name></person-group><article-title>Revision of the Agathidinae (Hymenoptera, Braconidae) of Vietnam, with the description of forty-two new species and three new genera</article-title><source>Zookeys</source><day>09</day><month>9</month><year>2010</year><volume>2010</volume><issue>54</issue><fpage>1</fpage><lpage>184</lpage><pub-id pub-id-type="doi">10.3897/zookeys.54.475</pub-id></mixed-citation></tp:treatment-meta><tp:nomenclature><tp:taxon-name>
                    				<tp:taxon-name-part taxon-name-part-type="genus">Disophrys</tp:taxon-name-part>
                    				<tp:taxon-name-part taxon-name-part-type="species">rhinoides</tp:taxon-name-part>
                    				<object-id xmlns:xlink="http://www.w3.org/1999/xlink" xlink:type="simple">urn:lsid:zoobank.org:act:93E84863-25A0-452A-9A11-69367CED928A</object-id>
                        </tp:taxon-name><tp:taxon-status xmlns:xlink="http://www.w3.org/1999/xlink" xlink:type="simple">sp. n.</tp:taxon-status><xref ref-type="fig" rid="F32">Figs 135</xref><xref ref-type="fig" rid="F33">–141</xref></tp:nomenclature><tp:treatment-sec sec-type="Type material"><title>Type material.</title><p>Holotype, ♀ (RMNH), Aga. 374, “NE Vietnam: Thai Nguyen, Dai Tu, MT, 360 m, 21°39'N; 105°32'E, 1–10.x.2007, K.D. Long”. Paratypes (8 ♀ + 2 ♂): 1 ♀ (IEBR), Aga. 339, id., but 21°43'N; 105°34'E, 15–20.vi.2007; 2 ♂ (RMNH, IEBR), Aga. 376, id., but 10–20.x.2007 and Aga. 375, id., but 20–30.x.2007; 1 ♀ (RMNH), Aga .067, id., but 19.viii.2000; 1 ♀ (IEBR), Aga. 066, “NE Vietnam: Hoa Binh, Yen Thuy, bushes, 15.vii.2000, Tr.X. Lam”; 2 ♀ (IEBR), Aga. 206 &amp; 212, “Central North Vietnam: Nghe An, Pu Mat N.P., 8.ix.2005, P.Th. Nhi”; 2 ♀ (RMNH), Aga. 206 &amp; 213, id.; 1 ♀ (IEBR), Aga. 182, id., but 22–25.vii.2006, Tr.X. Lam.</p></tp:treatment-sec><tp:treatment-sec sec-type="Diagnosis"><title>Diagnosis.</title><p>Similar to <tp:taxon-name>Disophrys subfasciata</tp:taxon-name> (Brullé, 1846) from India, but that species has no horn-like protuberances between the antennal sockets (present in <tp:taxon-name>Disophrys rhinoides</tp:taxon-name>), the face, <!--PageBreak-->mesoscutum and scutellum coarsely punctate (finely punctate), the scutellar sulcus with 3 carinae (with 1 carina), the area below the precoxal sulcus densely punctate (sparsely punctate) and the inner hind tibial spur 0.6 times (0.5 times) as long as the hind basitarsus.</p></tp:treatment-sec><tp:treatment-sec sec-type="Description"><title>Description.</title><p>Holotype, ♀, length of body 8.2 mm, of fore wing 7.5 mm.</p><sec sec-type="Head"><title>Head.</title><p>Antennal segments 52, length of third segment 1.8 times fourth segment, length of third, fourth and penultimate segments 2.5, 1.4 and 2.0 times their width, respectively; apical antennal segment twice times as long as penultimate; length of maxillary palp 0.6 times height of head; in dorsal view length of eye 2.3 times temple (<xref ref-type="fig" rid="F33">Fig. 136</xref>); POL:OD:OOL = 8:5:18; face finely punctate laterally, but rugose-punctate medially; crests between antennal sockets forming pair of large horn-like protuberances (<xref ref-type="fig" rid="F33">Fig. 136</xref>); frons wide, shiny, with rugae; long carina emitted from each base of horn-like protuberances and diverging posteriorly; lateral carinae from anterior rim of lateral ocelli to antennal sockets laterally; vertex with sparse fine punctures.</p></sec><sec sec-type="Mesosoma"><title>Mesosoma.</title><p>Length of mesosoma 1.4 times its height; subpronope large and deep; side of pronotum with sparse fine punctures; area near sharp lateral carina of mesoscutum smooth; mesoscutum shiny and smooth with sparse fine punctures; medio-posteriorly impressed, its middle lobe with a pair of faint shallow longitudinal grooves; notauli narrow, deep and finely crenulate (<xref ref-type="fig" rid="F33">Fig. 138</xref>); scutellar sulcus as long as dorsal face of scutellum; scutellum laterally smooth, slightly narrowed posteriorly, convex anteriorly and depressed posteriorly; subposterior crest transverse, lateral carina incomplete; precoxal sulcus wide and strongly crenulate; mesopleuron below and above precoxal sulcus shiny, with sparse fine punctures, almost smooth; metapleuron short<!--PageBreak--> setose and with sparse strong rugae; propodeum with strong lateral carinae, large areola with one transverse carina; propodeal spiracle elongate, elliptical, 2.8 times as long as wide; distance between spiracle and lateral carina twice as long as width of spiracle.</p></sec><sec sec-type="Wings"><title>Wings.</title><p>Fore wing: second submarginal cell quadrate and without ramellus (<xref ref-type="fig" rid="F33">Fig. 141</xref>); r:3-SR:SR1 = 8:10:78; 2-SR:3-SR:r-m = 12:10:13. Hind wing: M+CU 1.3 times as long as 1-M (25: 20); surroundings of cu-a densely setose.</p></sec><sec sec-type="Legs"><title>Legs.</title><p>Length of hind femur, tibia and basitarsus 3.3, 6.1 and 7.8 times their width, respectively; outer side of hind coxa smooth; hind femur (as remainder of leg) with short and dense setosity; length of outer and inner spurs of middle tibia 0.5 and 0.6 times middle basitarsus, respectively; outer side of apex of hind tibia with two equal pegs; outer hind spur distinctly widened basally, almost straight; length of outer and <!--PageBreak-->inner spurs of hind tibia 0.3 and 0.5 times hind basitarsus, respectively; fore and middle tarsi rather robust; hind basitarsus with a distinct carina-like row of short setae ventrally.</p></sec><sec sec-type="Metasoma"><title>Metasoma.</title><p>First tergite smooth and gradually widened apically (<xref ref-type="fig" rid="F33">Fig. 140</xref>); length of first tergite 1.7 times its apical width, without setae apically; laterope long; second metasomal suture absent, ovipositor sheath robust and as long as basal width of hind tibia; ovipositor slender, slightly curved.</p></sec><sec sec-type="Colour"><title>Colour.</title><p>Brownish-yellow; antenna and apical 0.6 of both wings dark brown; hind tarsal segments brown; stigmal spot large and dark brown (<xref ref-type="fig" rid="F33">Fig. 141</xref>); basal two thirds of pterostigma, narrow area below pterostigma and basal 0.4 of wings yellow.</p></sec><sec sec-type="Variation"><title>Variation.</title><p>Antennal segments 52–54; length of body 7.5–9.0 mm and of fore wing 7.5–8.6 mm; vein M+CU of hind wing 1.2–1.5 times as long as 1-M; one female has the body dusty dark brown.</p></sec></tp:treatment-sec><tp:treatment-sec sec-type="Distribution"><title>Distribution.</title><p>NE Vietnam: Thai Nguyen, Hoa Binh and Central North Vietnam: Nghe An.</p><fig id="F32" position="float" orientation="portrait"><label>Figure 135.</label><caption><p><tp:taxon-name>Disophrys rhinoides</tp:taxon-name>sp. n., female, holotype. Habitus lateral.</p></caption><graphic xmlns:xlink="http://www.w3.org/1999/xlink" xlink:href="ZooKeys-054-001-g032.jpg" position="float" orientation="portrait" xlink:type="simple"/></fig><fig id="F33" position="float" orientation="portrait"><label>Figures 136–141.</label><caption><p><tp:taxon-name>Disophrys rhinoides</tp:taxon-name>sp. n., female, holotype. <bold>136</bold> head dorsal <bold>137</bold> mesosoma lateral <bold>138</bold> mesosoma dorsal <bold>139</bold> head lateral <bold>140</bold> first-third metasomal tergites dorsal <bold>141</bold> wings.</p></caption><graphic xmlns:xlink="http://www.w3.org/1999/xlink" xlink:href="ZooKeys-054-001-g033.jpg" position="float" orientation="portrait" xlink:type="simple"/></fig></tp:treatment-sec><tp:treatment-sec sec-type="Biology"><title>Biology.</title><p>Unknown.</p></tp:treatment-sec><tp:treatment-sec sec-type="Etymology"><title>Etymology.</title><p>From “rhinos” (Greek for “nose”), because of the small nose-like projections between the antennal sockets.</p></tp:treatment-sec></tp:taxon-treatment><ref-list><ref id="B16"><mixed-citation xmlns:xlink="http://www.w3.org/1999/xlink" xlink:type="simple"><person-group><name name-style="western"><surname>Stevens</surname><given-names>NB</given-names></name><name name-style="western"><surname>Austin</surname><given-names>AD</given-names></name><name name-style="western"><surname>Jennings</surname><given-names>JT</given-names></name></person-group> (<year>2010</year>)<article-title> Synopsis of Australian agathidine wasps (Hymenoptera: Braconidae: Agathidinae).</article-title><source>Zootaxa</source><volume>2480</volume>:<fpage>1</fpage>-<lpage>26</lpage>.</mixed-citation></ref></ref-list></tp:taxon-treatment>
