# Supplementary material for: Revision of the Agathidinae (Hymenoptera, Braconidae) of Vietnam, with the description of forty-two new species and three new genera
Source: Zookeys. 2010 Sep 9;(54):1–184. doi: 10.3897/zookeys.54.475 (PMC3088039; doi:10.3897/zookeys.54.475)
Supplement: XML Treatment for Earinus [file zookeys.54.475-treatment28.xml]

<!DOCTYPE tp:taxon-treatment
  PUBLIC "-//TaxonX//DTD Taxonomic Treatment Publishing DTD v0 20100105//EN" "tax-treatment-NSO.dtd">
<tp:taxon-treatment xmlns:tp="http://www.plazi.org/taxpub"><tp:treatment-meta><mixed-citation publication-type="journal"><person-group><name><surname>van Achterberg</surname><given-names>Cornelis</given-names></name><name><surname>Long</surname><given-names>Khuat Dang</given-names></name></person-group><article-title>Revision of the Agathidinae (Hymenoptera, Braconidae) of Vietnam, with the description of forty-two new species and three new genera</article-title><source>Zookeys</source><day>09</day><month>9</month><year>2010</year><volume>2010</volume><issue>54</issue><fpage>1</fpage><lpage>184</lpage><pub-id pub-id-type="doi">10.3897/zookeys.54.475</pub-id></mixed-citation></tp:treatment-meta><tp:nomenclature><label>Genus</label><tp:taxon-name>
                        <tp:taxon-name-part taxon-name-part-type="genus">Earinus</tp:taxon-name-part> 
                    </tp:taxon-name><tp:taxon-authority>Wesmael, 1837</tp:taxon-authority></tp:nomenclature><tp:treatment-sec sec-type="Key to Vietnamese species of the genus Earinus Wesmael"><title>Key to Vietnamese species of the genus <tp:taxon-name>Earinus</tp:taxon-name> Wesmael</title><table-wrap content-type="key" position="anchor" orientation="portrait"><table><tbody><tr><td rowspan="1" colspan="1">1.</td><td rowspan="1" colspan="1">Malar space about 2.6 times as long as basal width of mandible; vein M+CU of hind wing subequal to vein 1-M; scutellar sulcus 0.7 times as long as dorsal part of scutellum (<xref ref-type="fig" rid="F37">Fig. 153</xref>); propodeum with large areola and transverse carinae; head comparatively robust (<xref ref-type="fig" rid="F37">Fig. 158</xref>); pterostigma robust and marginal cell narrow (<xref ref-type="fig" rid="F36">Figs 151</xref>, <xref ref-type="fig" rid="F37">155</xref>)</td><td rowspan="1" colspan="1"><tp:taxon-name>Earinus brevistigmus</tp:taxon-name> sp. n.</td></tr><tr><td rowspan="1" colspan="1">–</td><td rowspan="1" colspan="1">Malar space twice as long as basal width of mandible; vein M+CU of hind wing longer, 1.2 times as long as vein 1-M; scutellar sulcus 0.2 times as long as dorsal part of scutellum (<xref ref-type="fig" rid="F35">Fig. 144</xref>); propodeum without areola, but with two parallel <!--PageBreak-->longitudinal carinae (<xref ref-type="fig" rid="F35">Fig. 144</xref>); head less robust (<xref ref-type="fig" rid="F35">Fig. 149</xref>); pterostigma less robust and marginal cell wider (<xref ref-type="fig" rid="F34">Figs 142</xref>, <xref ref-type="fig" rid="F35">145</xref>)</td><td rowspan="1" colspan="1"><tp:taxon-name>Earinus aurantius</tp:taxon-name> sp. n.</td></tr></tbody></table></table-wrap></tp:treatment-sec><tp:taxon-treatment><tp:treatment-meta><mixed-citation publication-type="journal"><person-group><name><surname>van Achterberg</surname><given-names>Cornelis</given-names></name><name><surname>Long</surname><given-names>Khuat Dang</given-names></name></person-group><article-title>Revision of the Agathidinae (Hymenoptera, Braconidae) of Vietnam, with the description of forty-two new species and three new genera</article-title><source>Zookeys</source><day>09</day><month>9</month><year>2010</year><volume>2010</volume><issue>54</issue><fpage>1</fpage><lpage>184</lpage><pub-id pub-id-type="doi">10.3897/zookeys.54.475</pub-id></mixed-citation></tp:treatment-meta><tp:nomenclature><tp:taxon-name>
                            <tp:taxon-name-part taxon-name-part-type="genus">Earinus</tp:taxon-name-part>
                            <tp:taxon-name-part taxon-name-part-type="species">aurantius</tp:taxon-name-part>
                            <object-id xmlns:xlink="http://www.w3.org/1999/xlink" xlink:type="simple">urn:lsid:zoobank.org:act:78C9CD4C-E320-4024-B7FE-F629C30492B8</object-id>
                        </tp:taxon-name><tp:taxon-status xmlns:xlink="http://www.w3.org/1999/xlink" xlink:type="simple">sp. n.</tp:taxon-status><xref ref-type="fig" rid="F34">Figs 142</xref><xref ref-type="fig" rid="F35">–150</xref></tp:nomenclature><tp:treatment-sec sec-type="Type material"><title>Type material.</title><p>Holotype, ♀ (RMNH), “N.W. Vietnam: Tonkin, Hoang Lien N.R., 15 km W [of] Sa Pa, c. 1900 m, 15–21.x.1999, Malaise traps, C. v. Achterberg, RMNH’99”.<!--PageBreak--></p></tp:treatment-sec><tp:treatment-sec sec-type="Diagnosis"><title>Diagnosis.</title><p>The new species is similar to <tp:taxon-name>Earinus burmensis</tp:taxon-name> Gupta &amp; Bhat, 1974, from Myanmar, but differs by having the first tergite 1.3 times as long as its apical width (<tp:taxon-name>Earinus burmensis</tp:taxon-name>: twice); mesoscutum medio-apically and scutellum orange brown; hind tarsus black (burmensis: only apices of hind tarsal segments) and tibia with dark brown ring (burmensis: absent).</p></tp:treatment-sec><tp:treatment-sec sec-type="Description"><title>Description.</title><p>Holotype, ♀, length of body 6.6 mm, of fore wing 6.0 mm, of ovipositor sheath 6.0 mm.</p><sec sec-type="Head"><title>Head.</title><p>Antennal segments 34; length of third segment 1.1 times fourth segment, length of third, fourth and penultimate segments 3.8, 3.4 and 1.7 times their width, respectively; maxillary palp as long as height of head; length of malar space twice as long as basal width of mandible; in dorsal view length of eye 4.2 times temple (<xref ref-type="fig" rid="F35">Fig. 149</xref>); POL:OD:OOL = 7:3:6; face shiny, nearly smooth with very sparse minute punctures; between antennal sockets two carinae and a short groove (<xref ref-type="fig" rid="F35">Fig. 149</xref>); frons, vertex and temple shiny and smooth (<xref ref-type="fig" rid="F35">Fig. 149</xref>).</p></sec><sec sec-type="Mesosoma"><title>Mesosoma.</title><p>Length of mesosoma 1.6 times its height; subpronope large and deep; pronotum shiny and largely smooth; area near lateral carina of mesoscutum smooth anteriorly and crenulate posteriorly; notauli completely absent; mesoscutum shiny with sparse fine punctures and setae, slightly depressed medio-posteriorly; notauli completely absent; scutellar sulcus short, 0.2 times as long as scutellum and with 4 carinae; scutellum distinctly narrowed posteriorly, sparsely finely punctate; precoxal sulcus absent; mesopleuron shiny, smooth; metapleuron nearly smooth with sparse punctures; propodeum with two medial parallel carinae from base to apex of propodeum (<xref ref-type="fig" rid="F35">Fig. 144</xref>).</p></sec><sec sec-type="Wings"><title>Wings.</title><p>Fore wing: second submarginal cell pentagonal (<xref ref-type="fig" rid="F35">Fig. 146</xref>); vein SR1 straight; r:3-SR: SR1 = 4:2:53; vein 1-SR+M completely sclerotized and pigmented. Hind wing: vein M+CU 1.2 times as long as vein 1-M.</p></sec><sec sec-type="Legs"><title>Legs.</title><p>Length of hind femur, tibia and basitarsus 3.8, 8.2 and 9.5 times their width, respectively; hind femur (as remainder of legs) with short setae (<xref ref-type="fig" rid="F35">Fig. 147</xref>); length of outer and inner spur of middle tibia 0.4 and 0.5 times middle basitarsus, respectively;<!--PageBreak--> outer apex of middle tibia with a row of 6 pegs and 2 pegs at apex; ventral side of middle basitarsus with sparse unusual thick setae; length of outer and inner spur of hind tibia 0.2 and 0.4 times hind basitarsus; tarsal claws without lobe; outer side of hind tibia with sparse unusual thick setae.</p></sec><sec sec-type="Metasoma"><title>Metasoma.</title><p>First tergite widened apically, slightly depressed laterally, with short medial carina and strongly convergent dorsal carinae; length of first tergite 1.3 times its apical width (<xref ref-type="fig" rid="F35">Fig. 145</xref>); second tergite 1.1 times longer than third tergite (<xref ref-type="fig" rid="F35">Fig. 145</xref>); metasoma shiny and smooth but first tergite coriaceous basally; ovipositor sheath as long as fore wing.</p></sec><sec sec-type="Colour"><title>Colour.</title><p>Black; palpi, mandible, tegula, legs, but subbasal ring and apex of hind tibia and hind tarsus dark brown; mesoscutum medio-apically and scutellum orange brown; wing membrane infuscate.</p></sec></tp:treatment-sec><tp:treatment-sec sec-type="Distribution"><title>Distribution.</title><p>NW Vietnam: Lao Cai.</p><fig id="F34" position="float" orientation="portrait"><label>Figure 142.</label><caption><p><tp:taxon-name>Earinus aurantius</tp:taxon-name> sp. n., female, holotype. Habitus lateral.</p></caption><graphic xmlns:xlink="http://www.w3.org/1999/xlink" xlink:href="ZooKeys-054-001-g034.jpg" position="float" orientation="portrait" xlink:type="simple"/></fig><fig id="F35" position="float" orientation="portrait"><label>Figures 143–150.</label><caption><p><tp:taxon-name>Earinus aurantius</tp:taxon-name> sp. n., female, holotype. <bold>143</bold> mesosoma lateral <bold>144</bold> mesosoma dorsal <bold>145</bold> first-third metasomal tergites dorsal <bold>146</bold> wings <bold>147</bold> hind femur lateral <bold>148</bold> head anterior <bold>149</bold> head dorsal <bold>150</bold> head lateral.</p></caption><graphic xmlns:xlink="http://www.w3.org/1999/xlink" xlink:href="ZooKeys-054-001-g035.jpg" position="float" orientation="portrait" xlink:type="simple"/></fig></tp:treatment-sec><tp:treatment-sec sec-type="Biology"><title>Biology.</title><p>Unknown.</p></tp:treatment-sec><tp:treatment-sec sec-type="Etymology"><title>Etymology.</title><p>From “aurantium” (Latin for “orange”), because of the orange brown scutellum.</p></tp:treatment-sec></tp:taxon-treatment><tp:taxon-treatment><tp:treatment-meta><mixed-citation publication-type="journal"><person-group><name><surname>van Achterberg</surname><given-names>Cornelis</given-names></name><name><surname>Long</surname><given-names>Khuat Dang</given-names></name></person-group><article-title>Revision of the Agathidinae (Hymenoptera, Braconidae) of Vietnam, with the description of forty-two new species and three new genera</article-title><source>Zookeys</source><day>09</day><month>9</month><year>2010</year><volume>2010</volume><issue>54</issue><fpage>1</fpage><lpage>184</lpage><pub-id pub-id-type="doi">10.3897/zookeys.54.475</pub-id></mixed-citation></tp:treatment-meta><tp:nomenclature><tp:taxon-name>
                            <tp:taxon-name-part taxon-name-part-type="genus">Earinus</tp:taxon-name-part>
                            <tp:taxon-name-part taxon-name-part-type="species">brevistigmus</tp:taxon-name-part>
                            <object-id xmlns:xlink="http://www.w3.org/1999/xlink" xlink:type="simple">urn:lsid:zoobank.org:act:868A3D2F-7D77-41F4-BE73-0BF4A014E5D5</object-id>
                        </tp:taxon-name><tp:taxon-status xmlns:xlink="http://www.w3.org/1999/xlink" xlink:type="simple">sp. n.</tp:taxon-status><xref ref-type="fig" rid="F36">Figs 151</xref><xref ref-type="fig" rid="F37">–159</xref></tp:nomenclature><tp:treatment-sec sec-type="Type material"><title>Type material.</title><p>Holotype, ♀ (RMNH), “S. Vietnam: Lam Dong, Bidoup Nuiba N.P., n[ea]r Da Lat, Mal. traps 1–12, 1650–1700 m, 11–19.x.2005, C. v. Achterberg &amp; R. de Vries, RMNH’05”.</p></tp:treatment-sec><tp:treatment-sec sec-type="Diagnosis"><title>Diagnosis.</title><p>The new species is similar to <tp:taxon-name>Earinus burmensis</tp:taxon-name> Gupta &amp; Bhat, 1974, from Myanmar, but differs by having the malar space 2.6 times as long as basal width of mandible (<tp:taxon-name>Earinus burmensis</tp:taxon-name>:1.8 times); first metasomal tergite 1.2 times as long as its apical width (burmensis: twice); precoxal sulcus absent (burmensis:with adeep depression posteriorly)). The new species is also similar to <tp:taxon-name>Earinus bicolor</tp:taxon-name> Chou &amp; Sharkey, 1989, from China, but differs by having the metasoma black (bicolor:yellowish red); POL 0.9 times as long as OOL (bicolor:0.7 times) and face distinctly punctate (bicolor:sparsely minutely punctate).</p></tp:treatment-sec><tp:treatment-sec sec-type="Description"><title>Description.</title><p>Holotype, ♀, length of body 3.7 mm, of fore wing 3.3 mm, of ovipositor sheath 0.9 mm.</p><sec sec-type="Head"><title>Head.</title><p>Antennal segments 32, length of third segment 1.5 times fourth segment, length of third, fourth and penultimate segments 3.7, 2.5 and 1.5 times their width, respectively; maxillary palp as long as height of head; length of malar space 2.6 times basal width of mandible; in dorsal view length of eye 2.3 times temple (<xref ref-type="fig" rid="F37">Fig. 158</xref>); POL:OD:OOL = 8:4:9; face punctate; frons flat, shiny and smooth, between antennal sockets with a deep groove (<xref ref-type="fig" rid="F37">Fig. 158</xref>); vertex and temple shiny with very sparse minute punctures.</p></sec><sec sec-type="Mesosoma"><title>Mesosoma.</title><p>Length of mesosoma 1.5 times its height; subpronope medium-sized; pronotum shiny and smooth; area near lateral carina of mesoscutum crenulate; mesos<!--PageBreak-->cutum shiny with sparse fine punctures and setae, slightly depressed medio-posteriorly; notauli completely absent; scutellar sulcus 0.7 times as long as scutellum and with 2 carinae; scutellum slightly narrowed posteriorly, sparsely finely punctate; precoxal sulcus absent; mesopleuron shiny, smooth dorsally and with sparse fine punctures ventrally; metapleuron smooth; propodeum with long areola and costulae present, area inside areola with transverse carinae.</p></sec><sec sec-type="Wings"><title>Wings.</title><p>Fore wing: second submarginal cell triangular (<xref ref-type="fig" rid="F37">Fig. 155</xref>); vein SR1 straight; r:3-SR: SR1 = 2:1:50, r:2-SR:r-m = 2:13:12; vein 1-SR+M medially unsclerotized and only pigmented. Hind wing: vein M+CU subequal to vein 1-M.</p></sec><sec sec-type="Legs"><title>Legs.</title><p>Length of hind femur, tibia and basitarsus 4.0, 5.5 and 10.0 times their width, respectively; hind femur (as remainder of legs) with short setae (<xref ref-type="fig" rid="F37">Fig. 156</xref>); length of outer and inner spur of middle tibia 0.4 and 0.5 times middle basitarsus, respectively; outer apex of hind tibia with a cluster of 7 pegs; length of outer and inner spur of hind tibia 0.4 and 0.5 times hind basitarsus; tarsal claws without lobe.</p></sec><sec sec-type="Metasoma"><title>Metasoma.</title><p>First tergite widened apically, slightly depressed laterally, with short dorsal carinae basally; length of first tergite 1.2 times its apical width (<xref ref-type="fig" rid="F37">Fig. 154</xref>); second metasomal 1.2 times as long as third tergite (<xref ref-type="fig" rid="F37">Fig. 154</xref>); metasoma shiny and smooth but basal half of first tergite faintly striate; ovipositor sheath 0.9 times as long as fore wing, widened apically (<xref ref-type="fig" rid="F36">Fig. 151</xref>).</p></sec><sec sec-type="Colour"><title>Colour.</title><p>Black; clypeus, palpi, galea, tegulae and legs ivory or pale yellowish, but tarsal claws, apex of hind tibia and second-fifth segments of hind tarsus dark brown; wing membrane infuscate.<!--PageBreak--><!--PageBreak--></p></sec></tp:treatment-sec><tp:treatment-sec sec-type="Distribution"><title>Distribution.</title><p>S Vietnam: Lam Dong.</p><fig id="F36" position="float" orientation="portrait"><label>Figure 151.</label><caption><p><tp:taxon-name>Earinus brevistigmus</tp:taxon-name> sp. n., female, holotype. Habitus lateral.</p></caption><graphic xmlns:xlink="http://www.w3.org/1999/xlink" xlink:href="ZooKeys-054-001-g036.jpg" position="float" orientation="portrait" xlink:type="simple"/></fig><fig id="F37" position="float" orientation="portrait"><label>Figures 152–159.</label><caption><p><tp:taxon-name>Earinus brevistigmus</tp:taxon-name> sp. n., female, holotype. <bold>152</bold> mesosoma lateral <bold>153</bold> mesosoma dorsal <bold>154</bold> first-third metasomal tergites dorsal <bold>155</bold> wings <bold>156</bold> hind femur and tibia lateral <bold>157</bold> head anterior <bold>158</bold> head dorsal <bold>159</bold> head lateral.</p></caption><graphic xmlns:xlink="http://www.w3.org/1999/xlink" xlink:href="ZooKeys-054-001-g037.jpg" position="float" orientation="portrait" xlink:type="simple"/></fig></tp:treatment-sec><tp:treatment-sec sec-type="Biology"><title>Biology.</title><p>Unknown.</p></tp:treatment-sec><tp:treatment-sec sec-type="Etymology"><title>Etymology.</title><p>From “brevis” (Latin for “short”), and “stigma” (Greek for “mark”), because of the short pterostigma.</p></tp:treatment-sec></tp:taxon-treatment></tp:taxon-treatment>
