# Supplementary material for: Revision of the Agathidinae (Hymenoptera, Braconidae) of Vietnam, with the description of forty-two new species and three new genera
Source: Zookeys. 2010 Sep 9;(54):1–184. doi: 10.3897/zookeys.54.475 (PMC3088039; doi:10.3897/zookeys.54.475)
Supplement: XML Treatment for Euagathis [file zookeys.54.475-treatment31.xml]

<!DOCTYPE tp:taxon-treatment
  PUBLIC "-//TaxonX//DTD Taxonomic Treatment Publishing DTD v0 20100105//EN" "tax-treatment-NSO.dtd">
<tp:taxon-treatment xmlns:tp="http://www.plazi.org/taxpub"><tp:treatment-meta><mixed-citation publication-type="journal"><person-group><name><surname>van Achterberg</surname><given-names>Cornelis</given-names></name><name><surname>Long</surname><given-names>Khuat Dang</given-names></name></person-group><article-title>Revision of the Agathidinae (Hymenoptera, Braconidae) of Vietnam, with the description of forty-two new species and three new genera</article-title><source>Zookeys</source><day>09</day><month>9</month><year>2010</year><volume>2010</volume><issue>54</issue><fpage>1</fpage><lpage>184</lpage><pub-id pub-id-type="doi">10.3897/zookeys.54.475</pub-id></mixed-citation></tp:treatment-meta><tp:nomenclature><label>Genus</label><tp:taxon-name>
                        <tp:taxon-name-part taxon-name-part-type="genus">Euagathis</tp:taxon-name-part>
                    </tp:taxon-name><tp:taxon-authority>Szépligeti, 1900</tp:taxon-authority></tp:nomenclature><tp:treatment-sec sec-type="Key to Vietnamese species of the genus Euagathis Szépligeti"><title>Key to Vietnamese species of the genus <tp:taxon-name>Euagathis</tp:taxon-name> Szépligeti</title><table-wrap content-type="key" position="anchor" orientation="portrait"><table><tbody><tr><td rowspan="1" colspan="1">1.</td><td rowspan="1" colspan="1">Scutellum strongly protruding (<xref ref-type="fig" rid="F47">Fig. 193</xref>); propodeum distinctly depressed and without carinae medio-posteriorly, with large postero-dorsal lamelliform protuberance and laterally with long setae (<xref ref-type="fig" rid="F47">Fig. 194</xref>); metapleuron coarsely rugose; area below precoxal sulcus coarsely punctate; wing of males dark brown, of females paler brown and with basal half of fore wing more or less with yellowish tinge; hind femur of females brown or black; stigmal spot absent or near so (<xref ref-type="fig" rid="F47">Fig. 192</xref>); lateral border of scutellar sulcus more or less protruding</td><td rowspan="1" colspan="1"><tp:taxon-name>Euagathis ophippium</tp:taxon-name> (Cameron, 1899)</td></tr><tr><td rowspan="1" colspan="1">–</td><td rowspan="1" colspan="1">Scutellum flat to weakly convex (<xref ref-type="fig" rid="F43">Figs 174</xref>, <xref ref-type="fig" rid="F44">184</xref>, <xref ref-type="fig" rid="F46">188</xref>); propodeum without distinct depression and with carinae medio-posteriorly (<xref ref-type="fig" rid="F43">Figs 174</xref>, <xref ref-type="fig" rid="F44">184</xref>), but rugose in <tp:taxon-name>Euagathis dravida</tp:taxon-name> (<xref ref-type="fig" rid="F41">Fig. 171</xref>), atmost with a short postero-dorsal flange and with moderately short to medium-sized setae laterally; metapleuron more or less punctate medially; area below precoxal sulcus less coarsely punctate or smooth; wings usually with distinct stigmal spot (<xref ref-type="fig" rid="F43">Fig. 173</xref>) or with spot being part of a dark band and wings apically infuscate or dark brown (<xref ref-type="fig" rid="F39">Fig. 163</xref>; but intermediate in <tp:taxon-name>Euagathis dravida</tp:taxon-name>: <xref ref-type="fig" rid="F41">Fig. 169</xref>); hind femur of female entirely or partly yellowish brown (but black in <tp:taxon-name>Euagathis dravida</tp:taxon-name>); lateral border of scutellar sulcus not protruding</td><td rowspan="1" colspan="1">2</td></tr><tr><td rowspan="1" colspan="1">2.</td><td rowspan="1" colspan="1">Notauli coarsely crenulate or at least subposteriorly so; precoxal sulcus widely crenulate; propodeal spiracle comparatively large ; vein M+CU of hind wing comparatively long; [fore tarsus and hind femur robust (cf. <xref ref-type="fig" rid="F46">Fig. 191</xref>); lateral ocelli small, POL about 1.7 times OOL]</td><td rowspan="1" colspan="1"><tp:taxon-name>Euagathis robusta</tp:taxon-name> van Achterberg &amp; Chen, 2002</td></tr><tr><td rowspan="1" colspan="1">–</td><td rowspan="1" colspan="1">Notauli smooth or slightly crenulate subposteriorly (<xref ref-type="fig" rid="F38">Figs 161</xref>, <xref ref-type="fig" rid="F39">164</xref>, <xref ref-type="fig" rid="F44">184</xref>); precoxal sulcus less crenulate; propodeal spiracle comparatively small; vein M+CU of hind wing rather short (<xref ref-type="fig" rid="F43">Fig. 173</xref>)</td><td rowspan="1" colspan="1">3</td></tr><tr><td rowspan="1" colspan="1">3.</td><td rowspan="1" colspan="1">Lateral lobes of mesoscutum distinctly convex posteriorly and medially distinctly punctate (<xref ref-type="fig" rid="F44">Fig. 184</xref>, but sometimes sparsely so); surroundings of vein cu-a of hind wing at least partly glabrous; metapleuron densely or finely punctate submedially; first metasomal tergite 1.7–2.1 times as long as apical width (<xref ref-type="fig" rid="F44">Fig. 184</xref>); area below precoxal sulcus distinctly punctate</td><td rowspan="1" colspan="1">4</td></tr><tr><td rowspan="1" colspan="1">–</td><td rowspan="1" colspan="1">Lateral lobes of mesoscutum weakly convex or flattened posteriorly and lobes submedially largely smooth (<xref ref-type="fig" rid="F43">fig. 174</xref>); surroundings of vein cu-a of hind wing setose; metapleuron sparsely punctate medially; first metasomal tergite 1.5–1.6 times as long as apical width (<xref ref-type="fig" rid="F39">Figs 165</xref>, <xref ref-type="fig" rid="F40">168</xref>, <xref ref-type="fig" rid="F43">175</xref>), if about twice as long as apical width (<tp:taxon-name>Euagathis parallela</tp:taxon-name>: <xref ref-type="fig" rid="F48">Fig. 197</xref>) then first tergite with sublateral depressions; area bellow precoxal sulcus smooth, punctate or sparsely punctate</td><td rowspan="1" colspan="1">6</td></tr><tr><td rowspan="1" colspan="1">4.</td><td rowspan="1" colspan="1">Head and mesosoma completely black (<xref ref-type="fig" rid="F41">Fig. 169</xref>); stigmal spot of fore wing absent (<xref ref-type="fig" rid="F41">Fig. 169</xref>); vein M+CU of hind wing about 0.3 times as long as 1-M</td><td rowspan="1" colspan="1"><tp:taxon-name>Euagathis dravida</tp:taxon-name> Bhat &amp; Gupta, 1977</td></tr><tr><td rowspan="1" colspan="1">–</td><td rowspan="1" colspan="1">Head (except more or less dorsally) and antero-ventrally mesosoma yellowish-brown (<xref ref-type="fig" rid="F44">Fig. 182</xref>); stigmal spot of fore wing medium-sized to large (<xref ref-type="fig" rid="F44">Fig. 182</xref>); vein M+CU of hind wing about 0.5 times as long as 1-M</td><td rowspan="1" colspan="1">5</td></tr><!--PageBreak--><tr><td rowspan="1" colspan="1">5.</td><td rowspan="1" colspan="1">Scutellum rounded anteriorly and gradually elevated and without carina (<xref ref-type="fig" rid="F38">Fig. 161</xref>); pterostigma at least narrowly dark brown apically (<xref ref-type="fig" rid="F38">Fig. 160</xref>); precoxal sulcus with short rugae and crenulae anteriorly (<xref ref-type="fig" rid="F38">Fig. 160</xref>); antenna of female hardly tapering apically, 10th antennal segment from apex 0.9–1.1 times as long as wide and subapical segments submoniliform; lateral lobes of mesoscutum sparsely punctate, with distinct interspaces; lateral lobes without oblique rugae near medio-posterior area of mesoscutum (<xref ref-type="fig" rid="F38">Fig. 161</xref>); fore wing of female without distinct apical infuscation (<xref ref-type="fig" rid="F38">Fig. 160</xref>); dorsal third of metapleuron distinctly and densely punctate</td><td rowspan="1" colspan="1"><tp:taxon-name>Euagathis abbotti</tp:taxon-name> (Ashmead, 1900)</td></tr><tr><td rowspan="1" colspan="1">–</td><td rowspan="1" colspan="1">Scutellum angulate anteriorly and more or less carinate (<xref ref-type="fig" rid="F44">Fig. 184</xref>); pterostigma yellow apically (<xref ref-type="fig" rid="F44">Fig. 182</xref>); precoxal sulcus with some long rugae and crenulae anteriorly (<xref ref-type="fig" rid="F44">Fig. 184</xref>); antenna of female distinctly tapering apically, 10th antennal segment from apex 1.3–1.4 times as long as wide and subapical segments normal; lateral lobes of mesoscutum usually densely punctate, at least partly without distinct interspaces; fore wing of female with distinct apical infuscation (<xref ref-type="fig" rid="F44">Fig. 182</xref>), rarely reduced; lateral lobes frequently with oblique rugae near medio-posterior area of mesoscutum; dorsal third of metapleuron weakly and sparsely punctate</td><td rowspan="1" colspan="1"><tp:taxon-name>Euagathis forticarinata</tp:taxon-name> (Cameron, 1899)</td></tr><tr><td rowspan="1" colspan="1">6.</td><td rowspan="1" colspan="1">Second metasomal suture comparatively widely impressed, distinct (<xref ref-type="fig" rid="F39">Figs 165</xref>, <xref ref-type="fig" rid="F48">197</xref>); first metasomal tergite of female longitudinally depressed sublaterally near middle of tergite (<xref ref-type="fig" rid="F39">Figs 165</xref>, <xref ref-type="fig" rid="F48">197</xref>); costulae of propodeum largely absent (<xref ref-type="fig" rid="F39">Fig. 164</xref>); laterally temples straight; second-fourth segments of middle tarsus of female comparatively slender (<xref ref-type="fig" rid="F48">Fig. 195</xref>); vertex and frons yellowish</td><td rowspan="1" colspan="1">7</td></tr><tr><td rowspan="1" colspan="1">–</td><td rowspan="1" colspan="1">Second metasomal suture absent (<xref ref-type="fig" rid="F40">Figs 168</xref>, <xref ref-type="fig" rid="F43">175</xref>, <xref ref-type="fig" rid="F45">187</xref>); first metasomal tergite of female without or with weak sublateral depressions (<xref ref-type="fig" rid="F40">Figs 168</xref>, <xref ref-type="fig" rid="F43">175</xref>); costulae of propodeum present (<xref ref-type="fig" rid="F40">Figs 167</xref>, <xref ref-type="fig" rid="F43">174</xref>); laterally temples slightly concave (figs); second-fourth segments of middle tarsus of female comparatively robust (<xref ref-type="fig" rid="F40">Figs 166</xref>, <xref ref-type="fig" rid="F46">191</xref>); vertex and frons black, but yellowish in <tp:taxon-name>Euagathis maculipennis</tp:taxon-name></td><td rowspan="1" colspan="1">8</td></tr><tr><td rowspan="1" colspan="1">7.</td><td rowspan="1" colspan="1">First metasomal tergite distinctly widened apically, 1.0–1.4 times as long as its apical width (<xref ref-type="fig" rid="F39">Fig. 165</xref>); anterior half of precoxal sulcus distinctly crenulate; middle lobe of mesoscutum posteriorly distinctly differentiated from rest of mesoscutum (<xref ref-type="fig" rid="F39">Fig. 164</xref>); second tergite largely yellowish brown or blackish (<xref ref-type="fig" rid="F39">Fig. 165</xref>); apex of hind tibia less convex</td><td rowspan="1" colspan="1"><tp:taxon-name>Euagathis borneoensis</tp:taxon-name> Szépligeti, 1902</td></tr><tr><td rowspan="1" colspan="1">–</td><td rowspan="1" colspan="1">First tergite nearly parallel-sided, about twice as long as its apical width (<xref ref-type="fig" rid="F48">Fig. 197</xref>); anterior half of precoxal sulcus smooth; middle lobe of mesoscutum posteriorly weakly differentiated from rest of mesoscutum; second tergite ivory laterally and medially dark brown (<xref ref-type="fig" rid="F48">Fig. 197</xref>); apex of hind tibia more convex</td><td rowspan="1" colspan="1"><tp:taxon-name>Euagathis parallela</tp:taxon-name> van Achterberg &amp; Chen, 2002</td></tr><tr><td rowspan="1" colspan="1">8.</td><td rowspan="1" colspan="1"> Apical third of wings golden yellow (<xref ref-type="fig" rid="F42">Figs 172</xref>, <xref ref-type="fig" rid="F43">173</xref>); scapus brownish-yellow; areola of propodeum comparatively wide (<xref ref-type="fig" rid="F43">Fig. 174</xref>); head conspicuously setose (<xref ref-type="fig" rid="F43">Figs 179–181</xref>)</td><td rowspan="1" colspan="1"><tp:taxon-name>Euagathis flavosoma</tp:taxon-name> sp. n.</td></tr><!--PageBreak--><tr><td rowspan="1" colspan="1">–</td><td rowspan="1" colspan="1">Apical third of wings dark brown (<xref ref-type="fig" rid="F40">Figs 166</xref>, <xref ref-type="fig" rid="F46">188</xref>); scapus black (but more or less brown in <tp:taxon-name>Euagathis maculipennis</tp:taxon-name>); areola of propodeum narrow (<xref ref-type="fig" rid="F40">Fig. 167</xref>); head less setose</td><td rowspan="1" colspan="1">9</td></tr><tr><td rowspan="1" colspan="1">9.</td><td rowspan="1" colspan="1">Occipital flange comparatively narrow, less protruding than basal width of mandible; second suture of metasoma finely impressed (<xref ref-type="fig" rid="F45">Fig. 187</xref>); malar space comparatively short (<xref ref-type="fig" rid="F45">Fig. 186</xref>); marginal cell of fore wing subhyaline; vertex, frons and stemmaticum yellowish-brown</td><td rowspan="1" colspan="1"><tp:taxon-name>Euagathis maculipennis</tp:taxon-name> (Brullé, 1846)</td></tr><tr><td rowspan="1" colspan="1">–</td><td rowspan="1" colspan="1">Occipital flange comparatively wide, more protruding than basal width of mandible (<xref ref-type="fig" rid="F46">Fig. 188</xref>; second suture of metasoma absent (<xref ref-type="fig" rid="F46">Fig. 189</xref>); malar space long (<xref ref-type="fig" rid="F46">Fig. 188</xref>); marginal cell of fore wing dark brown (<xref ref-type="fig" rid="F46">Fig. 188</xref>); vertex, frons and stemmaticum often black</td><td rowspan="1" colspan="1">10</td></tr><!--PageBreak--><tr><td rowspan="1" colspan="1">10.</td><td rowspan="1" colspan="1">Metapleuron coarsely and densely punctate; stemmaticum and vertex yellowish-brown; hind basitarsus yellowish-brown (<xref ref-type="fig" rid="F46">Fig. 188</xref>); second-fourth segments of fore tarsus of ♀ robust and distinctly widened apically (<xref ref-type="fig" rid="F46">Fig. 190</xref>)</td><td rowspan="1" colspan="1"><tp:taxon-name>Euagathis mayunae</tp:taxon-name> van Achterberg &amp; Chen, 2002</td></tr><tr><td rowspan="1" colspan="1">–</td><td rowspan="1" colspan="1">Metapleuron finely and sparsely punctate; stemmaticum and vertex black; hind basitarsus dark brown or blackish (<xref ref-type="fig" rid="F40">Fig. 166</xref>); second-fourth segments of fore tarsus of ♀ less robust and only slightly widened apically (<xref ref-type="fig" rid="F40">Fig. 166</xref>)</td><td rowspan="1" colspan="1"><tp:taxon-name>Euagathis chinensis</tp:taxon-name> (Holmgren, 1868)</td></tr></tbody></table></table-wrap></tp:treatment-sec><tp:taxon-treatment><tp:treatment-meta><mixed-citation publication-type="journal"><person-group><name><surname>van Achterberg</surname><given-names>Cornelis</given-names></name><name><surname>Long</surname><given-names>Khuat Dang</given-names></name></person-group><article-title>Revision of the Agathidinae (Hymenoptera, Braconidae) of Vietnam, with the description of forty-two new species and three new genera</article-title><source>Zookeys</source><day>09</day><month>9</month><year>2010</year><volume>2010</volume><issue>54</issue><fpage>1</fpage><lpage>184</lpage><pub-id pub-id-type="doi">10.3897/zookeys.54.475</pub-id></mixed-citation></tp:treatment-meta><tp:nomenclature><tp:taxon-name>
                            <tp:taxon-name-part taxon-name-part-type="genus">Euagathis</tp:taxon-name-part>
                            <tp:taxon-name-part taxon-name-part-type="species">abbotti</tp:taxon-name-part>
                        </tp:taxon-name><tp:taxon-authority>(Ashmead, 1900)</tp:taxon-authority><xref ref-type="fig" rid="F38">Figs 160–162</xref></tp:nomenclature><tp:treatment-sec sec-type="Diagnosis"><title>Diagnosis.</title><p>A very variable species, especially in respect to its coloration. Melanistic males are similar to melanistic males of <tp:taxon-name>Euagathis forticarinata</tp:taxon-name> (Cameron), but the latter have the scutellum angulate anteriorly, the mesoscutum and the head dorsally never more or less darkened and the mesoscutum and mesopleuron distinctly sculptured. Variation in the series from South Vietnam: second submarginal cell of fore wing with or without a short ramellus; apical antennal segment 1.5–1.7 times as long as penultimate segment; vein M+CU of hind wing 0.5 times as long as 1-M; first tergite 1.8–2.0 times as long as its apical width; hind tibia dark brown or yellowish-brown apically.</p></tp:treatment-sec><tp:treatment-sec sec-type="Distribution"><title>Distribution.</title><p>S Vietnam: Dong Nai, Kon Tum. Outside Vietnam known from Brunei; Indonesia; (Java; Sumatra), Malaysia (Sabah) and Thailand.</p><fig id="F38" position="float" orientation="portrait"><label>Figures 160–162.</label><caption><p><tp:taxon-name>Euagathis abbotti</tp:taxon-name> (Ashmead), female, Cat Tien National Park. <bold>160</bold> habitus lateral <bold>161</bold> mesosoma dorsal <bold>162</bold> first-third metasomal tergites dorsal.</p></caption><graphic xmlns:xlink="http://www.w3.org/1999/xlink" xlink:href="ZooKeys-054-001-g038.jpg" position="float" orientation="portrait" xlink:type="simple"/></fig></tp:treatment-sec><tp:treatment-sec sec-type="Notes"><title>Notes.</title><p>As redefined in this paper the following new synonyms have to be added: <tp:taxon-name>Euagathis nigrithorax</tp:taxon-name> Bhat &amp; Gupta, 1977, from India and from Indonesia (Sumatra): <tp:taxon-name>Euagathis variabilis</tp:taxon-name> Enderlein, 1920; <tp:taxon-name>Euagathis variabilis var. tibialis</tp:taxon-name> Enderlein, 1920; <tp:taxon-name>Euagathis variabilis var. melanopleura</tp:taxon-name> Enderlein, 1920; <tp:taxon-name>Euagathis variabilis var. sucarandana</tp:taxon-name> Enderlein, 1920.</p></tp:treatment-sec></tp:taxon-treatment><tp:taxon-treatment><tp:treatment-meta><mixed-citation publication-type="journal"><person-group><name><surname>van Achterberg</surname><given-names>Cornelis</given-names></name><name><surname>Long</surname><given-names>Khuat Dang</given-names></name></person-group><article-title>Revision of the Agathidinae (Hymenoptera, Braconidae) of Vietnam, with the description of forty-two new species and three new genera</article-title><source>Zookeys</source><day>09</day><month>9</month><year>2010</year><volume>2010</volume><issue>54</issue><fpage>1</fpage><lpage>184</lpage><pub-id pub-id-type="doi">10.3897/zookeys.54.475</pub-id></mixed-citation></tp:treatment-meta><tp:nomenclature><tp:taxon-name>
                            <tp:taxon-name-part taxon-name-part-type="genus">Euagathis</tp:taxon-name-part>
                            <tp:taxon-name-part taxon-name-part-type="species">borneoensis</tp:taxon-name-part>
                        </tp:taxon-name><tp:taxon-authority>Szépligeti, 1902</tp:taxon-authority><xref ref-type="fig" rid="F39">Figs 163–165</xref></tp:nomenclature><tp:treatment-sec sec-type="Distribution"><title>Distribution.</title><p>NE Vietnam: Ha Noi, Vinh Phuc. Outside Vietnam known from China (Fujian; Guangxi; Hunan; Jiangsu; Sichuan; Yunnan; Zhejiang); India and Indonesia (Java; Kalimantan; Sumatra).<!--PageBreak--></p><fig id="F39" position="float" orientation="portrait"><label>Figures 163–165.</label><caption><p><tp:taxon-name>Euagathis borneoensis</tp:taxon-name> Szépligeti, female, Gia Lam. <bold>163</bold> habitus lateral <bold>164</bold> mesosoma dorsal <bold>165</bold> first-third metasomal tergites dorsal.</p></caption><graphic xmlns:xlink="http://www.w3.org/1999/xlink" xlink:href="ZooKeys-054-001-g039.jpg" position="float" orientation="portrait" xlink:type="simple"/></fig></tp:treatment-sec></tp:taxon-treatment><tp:taxon-treatment><tp:treatment-meta><mixed-citation publication-type="journal"><person-group><name><surname>van Achterberg</surname><given-names>Cornelis</given-names></name><name><surname>Long</surname><given-names>Khuat Dang</given-names></name></person-group><article-title>Revision of the Agathidinae (Hymenoptera, Braconidae) of Vietnam, with the description of forty-two new species and three new genera</article-title><source>Zookeys</source><day>09</day><month>9</month><year>2010</year><volume>2010</volume><issue>54</issue><fpage>1</fpage><lpage>184</lpage><pub-id pub-id-type="doi">10.3897/zookeys.54.475</pub-id></mixed-citation></tp:treatment-meta><tp:nomenclature><tp:taxon-name>
                            <tp:taxon-name-part taxon-name-part-type="genus">Euagathis</tp:taxon-name-part>
                            <tp:taxon-name-part taxon-name-part-type="species">chinensis</tp:taxon-name-part>
                        </tp:taxon-name><tp:taxon-authority>(Holmgren, 1868)</tp:taxon-authority><xref ref-type="fig" rid="F40">Figs 166–168</xref></tp:nomenclature><tp:treatment-sec sec-type="Distribution"><title>Distribution.</title><p>NE Vietnam: Ha Noi, Ha Tay, Hoa Binh, Thai Nguyen, Vinh Phuc; CN Vietnam: Nghe An and C Vietnam: Thua Thien-Hué. Outside Vietnam known from China (Anhui; Fujian; Guangdong; Guangxi; Guizhou; Hainan Island; Hong Kong; Hunan; Jiangsu; Jiangxi; Qinghai; Sichuan; Taiwan; Yunnan; Zhejiang); India; Indonesia (Java; Sumatra); Japan; Laos; W. Malaysia; Myanmar; Nepal; Singapore; Sri Lanka and Thailand.</p><fig id="F40" position="float" orientation="portrait"><label>Figures 166–168.</label><caption><p><tp:taxon-name>Euagathis chinensis</tp:taxon-name> (Holmgren), female, Dai Tu. <bold>166</bold> habitus lateral <bold>167</bold> mesosoma dorsal <bold>168</bold> first-third metasomal tergites dorsal.</p></caption><graphic xmlns:xlink="http://www.w3.org/1999/xlink" xlink:href="ZooKeys-054-001-g040.jpg" position="float" orientation="portrait" xlink:type="simple"/></fig></tp:treatment-sec></tp:taxon-treatment><tp:taxon-treatment><tp:treatment-meta><mixed-citation publication-type="journal"><person-group><name><surname>van Achterberg</surname><given-names>Cornelis</given-names></name><name><surname>Long</surname><given-names>Khuat Dang</given-names></name></person-group><article-title>Revision of the Agathidinae (Hymenoptera, Braconidae) of Vietnam, with the description of forty-two new species and three new genera</article-title><source>Zookeys</source><day>09</day><month>9</month><year>2010</year><volume>2010</volume><issue>54</issue><fpage>1</fpage><lpage>184</lpage><pub-id pub-id-type="doi">10.3897/zookeys.54.475</pub-id></mixed-citation></tp:treatment-meta><tp:nomenclature><tp:taxon-name>
                            <tp:taxon-name-part taxon-name-part-type="genus">Euagathis</tp:taxon-name-part>
                            <tp:taxon-name-part taxon-name-part-type="species">dravida</tp:taxon-name-part>
                        </tp:taxon-name><tp:taxon-authority>Bhat &amp; Gupta, 1977</tp:taxon-authority><xref ref-type="fig" rid="F41">Figs 169–171</xref></tp:nomenclature><tp:treatment-sec sec-type="Distribution"><title>Distribution.</title><p>NE Vietnam: Hoa Binh; CN Vietnam: Ha Tinh. Outside Vietnam known from India.</p><fig id="F41" position="float" orientation="portrait"><label>Figures 169–171.</label><caption><p><tp:taxon-name>Euagathis dravida</tp:taxon-name> Bhat &amp; Gupta, female, Thung Cuu. <bold>169</bold> habitus lateral <bold>170</bold> mesosoma lateral <bold>171</bold> first-third metasomal tergites dorsal.</p></caption><graphic xmlns:xlink="http://www.w3.org/1999/xlink" xlink:href="ZooKeys-054-001-g041.jpg" position="float" orientation="portrait" xlink:type="simple"/></fig></tp:treatment-sec></tp:taxon-treatment><tp:taxon-treatment><tp:treatment-meta><mixed-citation publication-type="journal"><person-group><name><surname>van Achterberg</surname><given-names>Cornelis</given-names></name><name><surname>Long</surname><given-names>Khuat Dang</given-names></name></person-group><article-title>Revision of the Agathidinae (Hymenoptera, Braconidae) of Vietnam, with the description of forty-two new species and three new genera</article-title><source>Zookeys</source><day>09</day><month>9</month><year>2010</year><volume>2010</volume><issue>54</issue><fpage>1</fpage><lpage>184</lpage><pub-id pub-id-type="doi">10.3897/zookeys.54.475</pub-id></mixed-citation></tp:treatment-meta><tp:nomenclature><tp:taxon-name>
                            <tp:taxon-name-part taxon-name-part-type="genus">Euagathis</tp:taxon-name-part>
                            <tp:taxon-name-part taxon-name-part-type="species">flavosoma</tp:taxon-name-part>
                            <object-id xmlns:xlink="http://www.w3.org/1999/xlink" xlink:type="simple">urn:lsid:zoobank.org:act:112F48E5-484A-43B0-A5E0-8230E1ED4B85</object-id>
                        </tp:taxon-name><tp:taxon-status xmlns:xlink="http://www.w3.org/1999/xlink" xlink:type="simple">sp. n.</tp:taxon-status><xref ref-type="fig" rid="F42">Figs 172</xref><xref ref-type="fig" rid="F43">–181</xref></tp:nomenclature><tp:treatment-sec sec-type="Type material"><title>Type material.</title><p>Holotype, ♀ (IEBR), Aga. 264, “S. Vietnam: Tay Ninh, Lo Go-Xa Mat N.P., forest, 7.xi.2003, K.D. Long”.</p></tp:treatment-sec><tp:treatment-sec sec-type="Diagnosis"><title>Diagnosis.</title><p>This species is close to <tp:taxon-name>Euagathis leptocera</tp:taxon-name> Cameron, 1907, from East Malaysia, but the new species differs by having the third segment of fore tarsus about as long as wide (<xref ref-type="fig" rid="F43">Fig. 177</xref>; <tp:taxon-name>Euagathis leptocera</tp:taxon-name>: about 1.5 times longer than wide), a short ramellus (<tp:taxon-name>Euagathis leptocera</tp:taxon-name>: hardly developed); the metasoma reddish-yellow (leptocera: yellowish-brown) and the scutellum rugose-punctate (leptocera: coarsely punctate). The new species is also similar to <tp:taxon-name>Euagathis forticarinata</tp:taxon-name> (Cameron), but it differs by having vein M+CU about 0.4 times vein 1-M (<tp:taxon-name>Euagathis forticarinata</tp:taxon-name>: about 0.5 times); first tergite of female 1.3 times as long as apical width (forticarinata: 1.5–1.9 times) and second-fourth middle tarsal segments robust (forticarinata: moderately slender).</p></tp:treatment-sec><tp:treatment-sec sec-type="Description"><title>Description.</title><p>Holotype, ♀, length of body 10.1 mm, of fore wing 11.2 mm.<!--PageBreak--></p><sec sec-type="Head"><title>Head.</title><p>Antennal segments 59, length of third segment 1.2 times fourth segment, length of third, fourth and penultimate segments 2.1, 1.8 and 1.7 times their width, respectively; length of maxillary palp 1.3 times height of head; in dorsal view length of eye 1.3 times temple; temple concave laterally and distinctly narrowed (<xref ref-type="fig" rid="F43">Fig. 180</xref>); POL:OD:OOL = 7:6:19; face and vertex smooth; malar space densely setose (<xref ref-type="fig" rid="F43">Fig. 179</xref>); pair of crests between antennal sockets convergent, and higher than rim of antennal sockets.</p></sec><sec sec-type="Mesosoma"><title>Mesosoma.</title><p>Length of mesosoma 1.4 times its height; subpronope large and deep; side of pronotum shiny and smooth; area near lateral carina of mesoscutum smooth; side of mesoscutum smooth, middle lobe with sparse fine punctures anteriorly; medio-posteriorly flat, slightly impressed, shiny and smooth; notauli shallow and smooth (<xref ref-type="fig" rid="F43">Fig. 174</xref>); scutellar sulcus long, 1.1 times as long as scutellum (17:15); scutellum rugose-punctate; subposterior crest strong and curved (<xref ref-type="fig" rid="F43">Fig. 174</xref>); mesopleuron below precoxal sulcus with sparse distinct punctures, and above sulcus almost smooth; precoxal sulcus wide, shallow and coarsely crenulate (<xref ref-type="fig" rid="F43">Fig. 178</xref>), 3 anterior crenulae connected to prepectal carina; metapleuron punctate anteriorly and rugose-punctate <!--PageBreak-->posteriorly; propodeum with strong carina basally, large areola and costulae present; propodeal spiracle elongate, subelliptical, 2.3 times as long as wide; distance between spiracle and lateral carina 1.3 times as long as width of spiracle.</p></sec><sec sec-type="Wings"><title>Wings.</title><p>Fore wing: second submarginal cell pentagonal, distinctly narrowed anteriorly, with short ramellus (<xref ref-type="fig" rid="F43">Fig. 173</xref>); r:3-SR:SR1 = 13:5:125; 2-SR:3-SR:r-m = 24:5:21. Hind wing: vein M+CU rather short, 0.4 times as long as 1-M (40:90); surroundings of cu-a sparsely short setose.</p></sec><sec sec-type="Legs"><title>Legs.</title><p>Length of hind femur, tibia and basitarsus 4.0, 7.3 and 8.8 times their width, respectively; hind femur (as remainder of legs) with short and dense setosity (<xref ref-type="fig" rid="F43">Fig. 176</xref>); outer side of apex of hind tibia with 3 pegs; length of outer and inner spurs of middle tibia 0.3, and 0.5 times their basitarsus, respectively; length of outer and inner spurs of hind tibia 0.3 and 0.6 times their basitarsus; fore and middle tarsi robust (<xref ref-type="fig" rid="F43">Fig. 177</xref>); hind spurs distinctly widened basally; first-third hind tarsal segments with a carina-like row of special short strong setae ventrally.</p></sec><sec sec-type="Metasoma"><title>Metasoma.</title><p>First tergite rather short, strongly widened apically (<xref ref-type="fig" rid="F43">Fig. 175</xref>), smooth; length of first tergite 1.3 times its apical width, without sublateral depressions; second metasomal suture absent (<xref ref-type="fig" rid="F43">Fig. 175</xref>); ovipositor sheath short, truncate apically, 0.6 times as long as inner hind tibial spur.</p></sec><sec sec-type="Colour"><title>Colour.</title><p>Brownish-yellow; antenna yellowish-brown, but scapus brownish-yellow; fore wing yellow, with a dark brown stigmal spot (<xref ref-type="fig" rid="F43">Fig. 173</xref>); veins 2-SR+M and basal third of 1-M dark brown; hind wing yellow, slightly infuscate apically.</p></sec></tp:treatment-sec><tp:treatment-sec sec-type="Distribution"><title>Distribution.</title><p>S Vietnam: Tay Ninh.</p><fig id="F42" position="float" orientation="portrait"><label>Figure 172.</label><caption><p><tp:taxon-name>Euagathis flavosoma</tp:taxon-name> sp. n., female, holotype. Habitus lateral.</p></caption><graphic xmlns:xlink="http://www.w3.org/1999/xlink" xlink:href="ZooKeys-054-001-g042.jpg" position="float" orientation="portrait" xlink:type="simple"/></fig><fig id="F43" position="float" orientation="portrait"><label>Figures 173–181.</label><caption><p><tp:taxon-name>Euagathis flavosoma</tp:taxon-name> sp. n., female, holotype. <bold>173</bold> wings <bold>174</bold> mesosoma dorsal <bold>175</bold> first-third metasomal tergites dorsal <bold>176</bold> hind femur lateral <bold>177</bold> fore tarsus <bold>178</bold> mesosoma lateral <bold>179</bold> head anterior <bold>180</bold> head dorsal <bold>181</bold> head lateral.</p></caption><graphic xmlns:xlink="http://www.w3.org/1999/xlink" xlink:href="ZooKeys-054-001-g043.jpg" position="float" orientation="portrait" xlink:type="simple"/></fig></tp:treatment-sec><tp:treatment-sec sec-type="Biology"><title>Biology.</title><p>Unknown.<!--PageBreak--><!--PageBreak--></p></tp:treatment-sec><tp:treatment-sec sec-type="Etymology"><title>Etymology.</title><p>From “flavus” (Latin for “yellow”), and “soma” (Greek for “body”), because of the yellow body.</p></tp:treatment-sec></tp:taxon-treatment><tp:taxon-treatment><tp:treatment-meta><mixed-citation publication-type="journal"><person-group><name><surname>van Achterberg</surname><given-names>Cornelis</given-names></name><name><surname>Long</surname><given-names>Khuat Dang</given-names></name></person-group><article-title>Revision of the Agathidinae (Hymenoptera, Braconidae) of Vietnam, with the description of forty-two new species and three new genera</article-title><source>Zookeys</source><day>09</day><month>9</month><year>2010</year><volume>2010</volume><issue>54</issue><fpage>1</fpage><lpage>184</lpage><pub-id pub-id-type="doi">10.3897/zookeys.54.475</pub-id></mixed-citation></tp:treatment-meta><tp:nomenclature><tp:taxon-name>
                            <tp:taxon-name-part taxon-name-part-type="genus">Euagathis</tp:taxon-name-part>
                            <tp:taxon-name-part taxon-name-part-type="species">forticarinata</tp:taxon-name-part>
                        </tp:taxon-name><tp:taxon-authority>(Cameron, 1899)</tp:taxon-authority><xref ref-type="fig" rid="F44">Figs 182–184</xref></tp:nomenclature><tp:treatment-sec sec-type="Notes"><title>Notes.</title><p>Here belong the following new synonyms: <tp:taxon-name>Euagathis jinshanensis</tp:taxon-name> Chen &amp; Yang, 2006 (holotype is a melanistic male from Fujian (China) with darkened posterior part of mesosoma and legs and not a female as indicated) and <tp:taxon-name>Euagathis sharkeyi</tp:taxon-name> Chen &amp; Yang, 2006 (holotype is female from Fujian (China) with distinctly convex and sculptured mesoscutal lobes and pale hind leg). Also belongs here part of the series of <tp:taxon-name>Euagathis penetrans</tp:taxon-name> sensu Chen &amp; Yang, 2006, from China (not <tp:taxon-name>Zelodia penetrans</tp:taxon-name> (Smith, 1860) from Wallacea).</p></tp:treatment-sec><tp:treatment-sec sec-type="Distribution"><title>Distribution.</title><p>Vietnam in NW Vietnam: Son La, Yen Bai; NE Vietnam: Bac Kan, Ha Giang, Hanoi, Ha Tay, Hoa Binh, Ninh Binh, Thai Nguyen, Vinh Phuc; CN Vi<!--PageBreak-->etnam: Ha Tinh, Nghe An; C Vietnam: Quang Nam, Quang Tri, Thua Thie-Hue and S Vietnam: Kien Giang. Outside Vietnam known from China (Guangdong; Guangxi; Guizhou; Hainan Island; Hong Kong; -Hubei; Jiangxi; Macau; Sichuan; Taiwan; Yunnan; Zhejiang); India; Indonesia (Java; Sulawesi; Sumatra; West Lesser Sundas); W. Malaysia; Nepal; Philippines (Luzon); Sri Lanka and Thailand.</p><fig id="F44" position="float" orientation="portrait"><label>Figures 182–184.</label><caption><p><tp:taxon-name>Euagathis forticarinata</tp:taxon-name> (Cameron), female, Cao Phong. <bold>182</bold> habitus lateral <bold>183</bold> mesosoma lateral <bold>184</bold> mesosoma and first tergite dorsal.</p></caption><graphic xmlns:xlink="http://www.w3.org/1999/xlink" xlink:href="ZooKeys-054-001-g044.jpg" position="float" orientation="portrait" xlink:type="simple"/></fig></tp:treatment-sec></tp:taxon-treatment><tp:taxon-treatment><tp:treatment-meta><mixed-citation publication-type="journal"><person-group><name><surname>van Achterberg</surname><given-names>Cornelis</given-names></name><name><surname>Long</surname><given-names>Khuat Dang</given-names></name></person-group><article-title>Revision of the Agathidinae (Hymenoptera, Braconidae) of Vietnam, with the description of forty-two new species and three new genera</article-title><source>Zookeys</source><day>09</day><month>9</month><year>2010</year><volume>2010</volume><issue>54</issue><fpage>1</fpage><lpage>184</lpage><pub-id pub-id-type="doi">10.3897/zookeys.54.475</pub-id></mixed-citation></tp:treatment-meta><tp:nomenclature><tp:taxon-name>
                            <tp:taxon-name-part taxon-name-part-type="genus">Euagathis</tp:taxon-name-part>
                            <tp:taxon-name-part taxon-name-part-type="species">maculipennis</tp:taxon-name-part>
                        </tp:taxon-name><tp:taxon-authority>(Brullé, 1846)</tp:taxon-authority><xref ref-type="fig" rid="F45">Figs 185–187</xref></tp:nomenclature><tp:treatment-sec sec-type="Distribution"><title>Distribution.</title><p>CN Vietnam: Nghe An, Ha Tinh. Outside Vietnam known from India and China (Yunnan).<!--PageBreak--></p><fig id="F45" position="float" orientation="portrait"><label>Figures 185–187.</label><caption><p><tp:taxon-name>Euagathis maculipennis</tp:taxon-name> (Brullé), male, China. <bold>185</bold> habitus lateral <bold>186</bold> mesosoma lateral <bold>187</bold> propodeum and first tergite dorsal.</p></caption><graphic xmlns:xlink="http://www.w3.org/1999/xlink" xlink:href="ZooKeys-054-001-g045.jpg" position="float" orientation="portrait" xlink:type="simple"/></fig></tp:treatment-sec></tp:taxon-treatment><tp:taxon-treatment><tp:treatment-meta><mixed-citation publication-type="journal"><person-group><name><surname>van Achterberg</surname><given-names>Cornelis</given-names></name><name><surname>Long</surname><given-names>Khuat Dang</given-names></name></person-group><article-title>Revision of the Agathidinae (Hymenoptera, Braconidae) of Vietnam, with the description of forty-two new species and three new genera</article-title><source>Zookeys</source><day>09</day><month>9</month><year>2010</year><volume>2010</volume><issue>54</issue><fpage>1</fpage><lpage>184</lpage><pub-id pub-id-type="doi">10.3897/zookeys.54.475</pub-id></mixed-citation></tp:treatment-meta><tp:nomenclature><tp:taxon-name>
                            <tp:taxon-name-part taxon-name-part-type="genus">Euagathis</tp:taxon-name-part>
                            <tp:taxon-name-part taxon-name-part-type="species">mayunae</tp:taxon-name-part>
                        </tp:taxon-name><tp:taxon-authority>van Achterberg &amp; Chen, 2002</tp:taxon-authority><xref ref-type="fig" rid="F46">Figs 188–191</xref></tp:nomenclature><tp:treatment-sec sec-type="Distribution"><title>Distribution.</title><p>NE Vietnam: Hai Phong (Cat Ba Island). New record for Vietnam. Outside Vietnam known from China (Fujian).</p><fig id="F46" position="float" orientation="portrait"><label>Figures 188–191.</label><caption><p><tp:taxon-name>Euagathis mayunae</tp:taxon-name> van Achterberg &amp; Chen, female, Cat Ba Island. <bold>188</bold> habitus lateral <bold>189</bold> first tergite dorsal <bold>190</bold> fore tarsus <bold>191</bold> middle tarsus.</p></caption><graphic xmlns:xlink="http://www.w3.org/1999/xlink" xlink:href="ZooKeys-054-001-g046.jpg" position="float" orientation="portrait" xlink:type="simple"/></fig></tp:treatment-sec></tp:taxon-treatment><tp:taxon-treatment><tp:treatment-meta><mixed-citation publication-type="journal"><person-group><name><surname>van Achterberg</surname><given-names>Cornelis</given-names></name><name><surname>Long</surname><given-names>Khuat Dang</given-names></name></person-group><article-title>Revision of the Agathidinae (Hymenoptera, Braconidae) of Vietnam, with the description of forty-two new species and three new genera</article-title><source>Zookeys</source><day>09</day><month>9</month><year>2010</year><volume>2010</volume><issue>54</issue><fpage>1</fpage><lpage>184</lpage><pub-id pub-id-type="doi">10.3897/zookeys.54.475</pub-id></mixed-citation></tp:treatment-meta><tp:nomenclature><tp:taxon-name>
                            <tp:taxon-name-part taxon-name-part-type="genus">Euagathis</tp:taxon-name-part>
                            <tp:taxon-name-part taxon-name-part-type="species">ophippium</tp:taxon-name-part>
                        </tp:taxon-name><tp:taxon-authority>(Cameron, 1899)</tp:taxon-authority><xref ref-type="fig" rid="F47">Figs 192–194</xref></tp:nomenclature><tp:treatment-sec sec-type="Distribution"><title>Distribution.</title><p>NE Vietnam: Hoa Binh. Outside Vietnam known from China (Beijing; Fujian; Guangxi; Guizhou; Hunan; Jiangsu; Jilin; Shandong; Yunnan; Zhejiang); India; Japan; Korea; Nepal and Russia (Far East).</p><fig id="F47" position="float" orientation="portrait"><label>Figures 192–194.</label><caption><p><tp:taxon-name>Euagathis ophippium</tp:taxon-name> (Cameron), female, Cuc Phuong National Park. <bold>192</bold> habitus lateral <bold>193</bold> mesosoma dorsal <bold>194</bold> first-third metasomal tergites dorsal.</p></caption><graphic xmlns:xlink="http://www.w3.org/1999/xlink" xlink:href="ZooKeys-054-001-g047.jpg" position="float" orientation="portrait" xlink:type="simple"/></fig></tp:treatment-sec></tp:taxon-treatment><tp:taxon-treatment><tp:treatment-meta><mixed-citation publication-type="journal"><person-group><name><surname>van Achterberg</surname><given-names>Cornelis</given-names></name><name><surname>Long</surname><given-names>Khuat Dang</given-names></name></person-group><article-title>Revision of the Agathidinae (Hymenoptera, Braconidae) of Vietnam, with the description of forty-two new species and three new genera</article-title><source>Zookeys</source><day>09</day><month>9</month><year>2010</year><volume>2010</volume><issue>54</issue><fpage>1</fpage><lpage>184</lpage><pub-id pub-id-type="doi">10.3897/zookeys.54.475</pub-id></mixed-citation></tp:treatment-meta><tp:nomenclature><tp:taxon-name>
                            <tp:taxon-name-part taxon-name-part-type="genus">Euagathis</tp:taxon-name-part>
                            <tp:taxon-name-part taxon-name-part-type="species">parallela</tp:taxon-name-part>
                        </tp:taxon-name><tp:taxon-authority>van Achterberg, 2002</tp:taxon-authority><xref ref-type="fig" rid="F48">Figs 195–197</xref></tp:nomenclature><tp:treatment-sec sec-type="Distribution"><title>Distribution.</title><p>NW Vietnam: Lao Cai. Outside Vietnam known from China (Fujian).</p><fig id="F48" position="float" orientation="portrait"><label>Figures 195–197.</label><caption><p><tp:taxon-name>Euagathis parallela</tp:taxon-name> van Achterberg, female, holotype. <bold>195</bold> habitus lateral <bold>196</bold> head and mesosoma lateral <bold>197</bold> first-third metasomal tergites dorsal.</p></caption><graphic xmlns:xlink="http://www.w3.org/1999/xlink" xlink:href="ZooKeys-054-001-g048.jpg" position="float" orientation="portrait" xlink:type="simple"/></fig></tp:treatment-sec></tp:taxon-treatment><tp:taxon-treatment><tp:treatment-meta><mixed-citation publication-type="journal"><person-group><name><surname>van Achterberg</surname><given-names>Cornelis</given-names></name><name><surname>Long</surname><given-names>Khuat Dang</given-names></name></person-group><article-title>Revision of the Agathidinae (Hymenoptera, Braconidae) of Vietnam, with the description of forty-two new species and three new genera</article-title><source>Zookeys</source><day>09</day><month>9</month><year>2010</year><volume>2010</volume><issue>54</issue><fpage>1</fpage><lpage>184</lpage><pub-id pub-id-type="doi">10.3897/zookeys.54.475</pub-id></mixed-citation></tp:treatment-meta><tp:nomenclature><tp:taxon-name>
                            <tp:taxon-name-part taxon-name-part-type="genus">Euagathis</tp:taxon-name-part>
                            <tp:taxon-name-part taxon-name-part-type="species">robusta</tp:taxon-name-part>
                        </tp:taxon-name><tp:taxon-authority>van Achterberg &amp; Chen, 2002</tp:taxon-authority></tp:nomenclature><tp:treatment-sec sec-type="Distribution"><title>Distribution.</title><p>NE Vietnam: Hoa Binh. Outside Vietnam known from China (Fujian; Yunnan).</p></tp:treatment-sec></tp:taxon-treatment></tp:taxon-treatment>
