# Supplementary material for: Revision of the Agathidinae (Hymenoptera, Braconidae) of Vietnam, with the description of forty-two new species and three new genera
Source: Zookeys. 2010 Sep 9;(54):1–184. doi: 10.3897/zookeys.54.475 (PMC3088039; doi:10.3897/zookeys.54.475)
Supplement: XML Treatment for Gyragathis [file zookeys.54.475-treatment43.xml]

<!DOCTYPE tp:taxon-treatment
  PUBLIC "-//TaxonX//DTD Taxonomic Treatment Publishing DTD v0 20100105//EN" "tax-treatment-NSO.dtd">
<tp:taxon-treatment xmlns:tp="http://www.plazi.org/taxpub"><tp:treatment-meta><mixed-citation publication-type="journal"><person-group><name><surname>van Achterberg</surname><given-names>Cornelis</given-names></name><name><surname>Long</surname><given-names>Khuat Dang</given-names></name></person-group><article-title>Revision of the Agathidinae (Hymenoptera, Braconidae) of Vietnam, with the description of forty-two new species and three new genera</article-title><source>Zookeys</source><day>09</day><month>9</month><year>2010</year><volume>2010</volume><issue>54</issue><fpage>1</fpage><lpage>184</lpage><pub-id pub-id-type="doi">10.3897/zookeys.54.475</pub-id></mixed-citation></tp:treatment-meta><tp:nomenclature><label>Genus</label><tp:taxon-name>
                        <tp:taxon-name-part taxon-name-part-type="genus">Gyragathis</tp:taxon-name-part>
                        <object-id xmlns:xlink="http://www.w3.org/1999/xlink" xlink:type="simple">urn:lsid:zoobank.org:act:5BC4761E-BF89-4FEA-BC9C-F5948BCE94A3</object-id>
                    </tp:taxon-name><tp:taxon-status xmlns:xlink="http://www.w3.org/1999/xlink" xlink:type="simple">gen. n.</tp:taxon-status></tp:nomenclature><tp:treatment-sec sec-type="Type species"><title>Type species.</title><p><tp:taxon-name>Gyragathis quyi</tp:taxon-name> sp. n.<!--PageBreak--></p></tp:treatment-sec><tp:treatment-sec sec-type="Etymology"><title>Etymology.</title><p>From “gyros” (Greek for “circle”) and the generic name “<tp:taxon-name>Agathis</tp:taxon-name>”, because of the circular carina near the antennal sockets. Gender: feminine.</p></tp:treatment-sec><tp:treatment-sec sec-type="Diagnosis"><title>Diagnosis.</title><p>Apex of antenna without spine; antennal sockets (up to level of anterior ocellus) with a circular carina (<xref ref-type="fig" rid="F50">Figs 206, 208</xref>); temples with a lateral tubercle (<xref ref-type="fig" rid="F50">Fig. 207</xref>), in dorsal view parallel-sided and angulate (<xref ref-type="fig" rid="F50">Fig. 206</xref>); area behind antennal sockets shallowly impressed (<xref ref-type="fig" rid="F50">Fig. 206</xref>); area between antennal sockets with a trough (<xref ref-type="fig" rid="F50">Fig. 208</xref>); pedicellus short (<xref ref-type="fig" rid="F49">Fig. 198</xref>); clypeus flattened and with narrow straight ventral rim, but laterally wider and protruding (<xref ref-type="fig" rid="F50">Fig. 205</xref>), malar flange protruding ventrally (<xref ref-type="fig" rid="F50">Figs 205, 207</xref>); mouth-parts normal, galea not longer than wide, shorter than labial palp, and not visible in lateral view (<xref ref-type="fig" rid="F50">Fig. 207</xref>); labrum slanted backwards, horizontal; mandible small; vertical axis of malar triangle about equal to horizontal axis, part of head below eyes directly narrowed ventrally (<xref ref-type="fig" rid="F50">Fig. 205</xref>); malar suture absent; scutellum spaced punctate, with a subposterior crest and its medio-posterior depression transverse, rather narrow and largely smooth (<xref ref-type="fig" rid="F50">Fig. 203</xref>); transverse metasternal carina non-lamelliform and below upper level of hind coxal cavities; veins of fore wing largely present, but vein 1-SR+M of fore wing absent (<xref ref-type="fig" rid="F50">Fig. 202</xref>); vein 1-M of hind <!--PageBreak-->wing 0.6 times as long as vein M+CU; hind wing with 2 + 2 hamuli; fore and middle tarsal claws with a submedial lobe; hind trochantellus shorter than trochanter and trochanter flattened ventrally, without ventral carina; hind tibia without long black bristles (<xref ref-type="fig" rid="F49">Fig. 198</xref>); outer face of middle tibia with row of pegs; ovipositor sheath distinctly longer than metasoma and 0.9–1.2 times fore wing.</p></tp:treatment-sec><tp:treatment-sec sec-type="Phylogenetic position"><title>Phylogenetic position.</title><p>Putative synapomorphies of the new genus <tp:taxon-name>Gyragathis</tp:taxon-name>are the circular carina of the frons, the tuberculate temple and the genal protuberance behind the mandible. It is otherwise similar to some atypical species of <tp:taxon-name>Therophilus</tp:taxon-name> Wesmael. Typical <tp:taxon-name>Therophilus</tp:taxon-name> has as synapomorphies the deeply concave frons, the narrowed marginal cell of the fore wing (occurs also in <tp:taxon-name>Camptothlipsis</tp:taxon-name>) and the widened second metasomal tergite.</p></tp:treatment-sec><tp:treatment-sec sec-type="Distribution"><title>Distribution.</title><p>Oriental (four species).</p></tp:treatment-sec><tp:treatment-sec sec-type="Biology"><title>Biology.</title><p>Unknown.</p></tp:treatment-sec><tp:taxon-treatment><tp:treatment-meta><mixed-citation publication-type="journal"><person-group><name><surname>van Achterberg</surname><given-names>Cornelis</given-names></name><name><surname>Long</surname><given-names>Khuat Dang</given-names></name></person-group><article-title>Revision of the Agathidinae (Hymenoptera, Braconidae) of Vietnam, with the description of forty-two new species and three new genera</article-title><source>Zookeys</source><day>09</day><month>9</month><year>2010</year><volume>2010</volume><issue>54</issue><fpage>1</fpage><lpage>184</lpage><pub-id pub-id-type="doi">10.3897/zookeys.54.475</pub-id></mixed-citation></tp:treatment-meta><tp:nomenclature><tp:taxon-name>
                            <tp:taxon-name-part taxon-name-part-type="genus">Gyragathis</tp:taxon-name-part>
                            <tp:taxon-name-part taxon-name-part-type="species">quyi</tp:taxon-name-part>
                            <object-id xmlns:xlink="http://www.w3.org/1999/xlink" xlink:type="simple">urn:lsid:zoobank.org:act:B3B86CDE-F9CF-4F03-A8A3-FCB294B7E791</object-id>
                        </tp:taxon-name><tp:taxon-status xmlns:xlink="http://www.w3.org/1999/xlink" xlink:type="simple">sp. n.</tp:taxon-status><xref ref-type="fig" rid="F49">Figs 198</xref><xref ref-type="fig" rid="F50">–208</xref></tp:nomenclature><tp:treatment-sec sec-type="Type material"><title>Type material.</title><p>Holotype, ♀ (RMNH), “N. Vietnam: Ninh Binh, Cuc Phuong N.P., n[ea]r centre, c 225 m, 15–27.v.2000, Mai Phu Quy, RMNH’00”</p></tp:treatment-sec><tp:treatment-sec sec-type="Diagnosis"><title>Diagnosis.</title><p>The new species is similar to <tp:taxon-name>Gyragathis angulosa</tp:taxon-name> (Bhat &amp; Gupta, 1977) comb. n., from the Philippines, but it has the notauli finely crenulate anteriorly and medially (smooth in <tp:taxon-name>Gyragathis angulosa</tp:taxon-name>), apical half of the wing membrane slightly infuscate (apical 0.7 dark brown and basally yellowish-hyaline), second tergite 1.1 times as long as its apical width and with a crenulate curved groove (about twice as long as wide and with a transverse groove), second metasomal suture smooth (crenulate), third tergite without a transverse groove and about 1.1 times as long as its basal width (groove present and about twice as long as wide). <tp:taxon-name>Gyragathis daanyuanensis</tp:taxon-name> (Chen &amp; Yang, 2006) comb. n. from China (Fujian) has the head and mesoscutum black, the temple rugulose posteriorly, the ovipositor sheath about as long as the fore wing and the basal half of the hind tibia yellowish. <tp:taxon-name>Gyragathis parallelus</tp:taxon-name> (Chou &amp; Sharkey, 1989) comb. n. from China (Taiwan) has the mesoscutum orange brown and the hind tibia completely dark brown, but the head is blackish, the first tergite is costate and the ovipositor sheath 0.9 times as long as the fore wing.</p></tp:treatment-sec><tp:treatment-sec sec-type="Description"><title>Description.</title><p>Holotype, ♀, length of body 8.4 mm, of fore wing 6.3 mm, of ovipositor sheath 7.7 mm.</p><sec sec-type="Head"><title>Head.</title><p>Antennal segments 40; length of third segment 1.2 times fourth segment, length of third, fourth and penultimate segments 2.8, 3.0 and 2.0 times their width, respectively; length of apical segment twice as long as penultimate segment; maxillary palp 0.7 times height of head; malar space 2.7 times as long as basal width of mandible; in dorsal view length of eye 2.7 times temple; temples parallel-sided (<xref ref-type="fig" rid="F50">Fig. 206</xref>); POL:OD:OOL = 6:4:11; face moderately densely punctate (<xref ref-type="fig" rid="F50">Fig. 205</xref>), with distinct<!--PageBreak--> smooth interspaces; clypeus largely smooth, with some spaced fine punctures; frons flattened and smooth; vertex and temple shiny and mainly smooth.</p></sec><sec sec-type="Mesosoma"><title>Mesosoma.</title><p>Length of mesosoma 1.5 times its height; subpronope large and shallow and epomial carina strongly developed; pronotum largely smooth with distinct punctures and strong setae dorsally; prepectal carina rather wide lamelliform; area near lateral carina of mesoscutum crenulate; middle lobe of mesoscutum densely finely punctate, but apically spaced punctate as lateral lobes; notauli deep and finely crenulate anteriorly, posteriorly smooth, united and forming a shallow groove (<xref ref-type="fig" rid="F50">Fig. 200</xref>); scutellar sulcus 0.6 times as long as dorsal face of scutellum, with 3 carinae; scutellum somewhat convex, spaced punctate, its subposterior crest curved and distinct and its medio-posterior depression transverse, concave posteriorly, comparatively large and with a minute carina; precoxal sulcus narrowly crenulate and anteriorly absent (<xref ref-type="fig" rid="F50">Fig. 199</xref>); mesopleuron below precoxal sulcus with moderately and spaced punctate; mesopleuron above precoxal sulcus shiny and smooth medially, coarsely punctate postero-ventrally; metapleuron rather densely coarsely punctate, but rugose ventrally; propodeum coarsely transversely rugose medially, anteriorly and posteriorly largely smooth except for narrow median area (<xref ref-type="fig" rid="F50">Fig. 200</xref>); short median carina connected to elongate areola; propodeal spiracle medium-sized, 1.4 times as long as wide.</p></sec><sec sec-type="Wings"><title>Wings.</title><p>Fore wing: second submarginal cell triangular, rather large and narrowly petiolate (<xref ref-type="fig" rid="F50">Fig. 202</xref>); vein SR1 straight; r:3-SR+SR1 = 1:17; apical half of subbasal cell sparsely setose. Hind wing: vein M+CU 0.6 times as long as vein 1-M; no distinct vein 2-M; plical lobe large and glabrous, except for a few lateral setae.</p></sec><sec sec-type="Legs"><title>Legs.</title><p>Length of hind femur, tibia and basitarsus 3.5, 6.5 and 10.5 times their width, respectively; hind femur (as remainder of legs) with short setae; length of outer and inner spur of middle tibia 0.45 and 0.55 times middle basitarsus, respectively; outer side of <!--PageBreak--><!--PageBreak-->middle tibia with row of 5 pegs; length of outer and inner spur of hind tibia 0.4 and 0.6 times hind basitarsus, respectively; outer side of hind tibia with cluster of 10 pegs; outer side of hind coxa with sparse fine punctures; outer side of hind femur rugose-punctate.</p></sec><sec sec-type="Metasoma"><title>Metasoma.</title><p>First tergite subparallel-sided, 1.9 times as long as its apical width (<xref ref-type="fig" rid="F50">Fig. 201</xref>); dorsal carinae absent, finely and densely longitudinally striate, apically with sparse fine punctures and partly smooth; second tergite subparallel-sided, shiny, smooth but with a wide elongate punctate transverse depression, 1.1 times as long as its apical width and 1.3 times its basal width (<xref ref-type="fig" rid="F50">Fig. 201</xref>); third tergite without a transverse groove and about 1.1 times as long as its basal width; ovipositor sheath 1.23 times as long as fore wing.</p></sec><sec sec-type="Colour"><title>Colour.</title><p>Black or blackish-brown; head, palpi, pronotum, propleuron, mesoscutum (except dark brown patch latero-posteriorly), scutellum, tegula, mesopleuron antero-dorsally, fore and middle legs (but middle coxa, trochanter, trochantellus and base of femur brown) brownish-yellow to pale yellow (e.g., mesoscutum laterally and medio-posteriorly, respectively); apical half of metasoma dark brown, but hypopygium narrowly ivory apically and medially; middle and hind tibial spurs, first and second tergites narrowly dorsally, and ventral half of metasoma white; hind tibia (but basally blackish), hind tarsus, pterostigma and veins dark brown; wing membrane subhyaline, but apical half slightly infuscate.</p></sec></tp:treatment-sec><tp:treatment-sec sec-type="Distribution"><title>Distribution.</title><p>N Vietnam: Ninh Binh.</p><fig id="F49" position="float" orientation="portrait"><label>Figure 198.</label><caption><p><tp:taxon-name>Gyragathis quyi</tp:taxon-name> gen. n. sp. n., female, holotype. Habitus lateral.</p></caption><graphic xmlns:xlink="http://www.w3.org/1999/xlink" xlink:href="ZooKeys-054-001-g049.jpg" position="float" orientation="portrait" xlink:type="simple"/></fig><fig id="F50" position="float" orientation="portrait"><label>Figures 199–208.</label><caption><p><tp:taxon-name>Gyragathis quyi</tp:taxon-name> gen. n. sp. n., male, holotype. <bold>199</bold> mesosoma lateral <bold>200</bold> mesosoma dorsal <bold>201</bold> first-third metasomal tergites dorsal <bold>202</bold> wings <bold>203</bold> scutellum and propodeum dorsal <bold>204</bold> hind femur lateral <bold>205</bold> head anterior <bold>206</bold> head dorsal <bold>207</bold> head lateral <bold>208</bold> detail of frons dorsal.</p></caption><graphic xmlns:xlink="http://www.w3.org/1999/xlink" xlink:href="ZooKeys-054-001-g050.jpg" position="float" orientation="portrait" xlink:type="simple"/></fig></tp:treatment-sec><tp:treatment-sec sec-type="Biology"><title>Biology.</title><p>Unknown.</p></tp:treatment-sec><tp:treatment-sec sec-type="Etymology"><title>Etymology.</title><p>It is a pleasure to name this species after Prof. Dr Mai Phu Quy, who was an excellent counterpart during the RMNH-IEBR expeditions in Vietnam in the period 1999–2007.</p></tp:treatment-sec></tp:taxon-treatment></tp:taxon-treatment>
