# Supplementary material for: Revision of the Agathidinae (Hymenoptera, Braconidae) of Vietnam, with the description of forty-two new species and three new genera
Source: Zookeys. 2010 Sep 9;(54):1–184. doi: 10.3897/zookeys.54.475 (PMC3088039; doi:10.3897/zookeys.54.475)
Supplement: XML Treatment for Gyrochus [file zookeys.54.475-treatment45.xml]

<!DOCTYPE tp:taxon-treatment
  PUBLIC "-//TaxonX//DTD Taxonomic Treatment Publishing DTD v0 20100105//EN" "tax-treatment-NSO.dtd">
<tp:taxon-treatment xmlns:tp="http://www.plazi.org/taxpub"><tp:treatment-meta><mixed-citation publication-type="journal"><person-group><name><surname>van Achterberg</surname><given-names>Cornelis</given-names></name><name><surname>Long</surname><given-names>Khuat Dang</given-names></name></person-group><article-title>Revision of the Agathidinae (Hymenoptera, Braconidae) of Vietnam, with the description of forty-two new species and three new genera</article-title><source>Zookeys</source><day>09</day><month>9</month><year>2010</year><volume>2010</volume><issue>54</issue><fpage>1</fpage><lpage>184</lpage><pub-id pub-id-type="doi">10.3897/zookeys.54.475</pub-id></mixed-citation></tp:treatment-meta><tp:nomenclature><label>Genus</label><tp:taxon-name>
                        <tp:taxon-name-part taxon-name-part-type="genus">Gyrochus</tp:taxon-name-part>
                    </tp:taxon-name><tp:taxon-authority>Enderlein, 1920</tp:taxon-authority></tp:nomenclature><tp:taxon-treatment><tp:treatment-meta><mixed-citation publication-type="journal"><person-group><name><surname>van Achterberg</surname><given-names>Cornelis</given-names></name><name><surname>Long</surname><given-names>Khuat Dang</given-names></name></person-group><article-title>Revision of the Agathidinae (Hymenoptera, Braconidae) of Vietnam, with the description of forty-two new species and three new genera</article-title><source>Zookeys</source><day>09</day><month>9</month><year>2010</year><volume>2010</volume><issue>54</issue><fpage>1</fpage><lpage>184</lpage><pub-id pub-id-type="doi">10.3897/zookeys.54.475</pub-id></mixed-citation></tp:treatment-meta><tp:nomenclature><tp:taxon-name>
                            <tp:taxon-name-part taxon-name-part-type="genus">Gyrochus</tp:taxon-name-part>
                            <tp:taxon-name-part taxon-name-part-type="species">yunnanensis</tp:taxon-name-part> 
                        </tp:taxon-name><tp:taxon-authority>Wang, 1984</tp:taxon-authority><xref ref-type="fig" rid="F51">Figs 209–213</xref></tp:nomenclature><tp:treatment-sec sec-type="Distribution"><title>Distribution.</title><p>S Vietnam: Dak Lak. New record for Vietnam. Known outside Vietnam from China (Yunnan and Hainan Island).</p><fig id="F51" position="float" orientation="portrait"><label>Figures 209–213.</label><caption><p><tp:taxon-name>Gyrochus yunnanensis</tp:taxon-name> Wang, female, Chu Yang Sin National Park. <bold>209</bold> habitus lateral <bold>210</bold> head anterior <bold>211</bold> first-third metasomal tergites dorsal <bold>212</bold> head dorsal <bold>213</bold> mesosoma lateral.</p></caption><graphic xmlns:xlink="http://www.w3.org/1999/xlink" xlink:href="ZooKeys-054-001-g051.jpg" position="float" orientation="portrait" xlink:type="simple"/></fig></tp:treatment-sec><tp:treatment-sec sec-type="Note"><title>Note.</title><p>The holotype has only the apical fifth of the fore wing dark brown and the pterostigma brown.</p></tp:treatment-sec></tp:taxon-treatment></tp:taxon-treatment>
