# Supplementary material for: Revision of the Agathidinae (Hymenoptera, Braconidae) of Vietnam, with the description of forty-two new species and three new genera
Source: Zookeys. 2010 Sep 9;(54):1–184. doi: 10.3897/zookeys.54.475 (PMC3088039; doi:10.3897/zookeys.54.475)
Supplement: XML Treatment for Lytopylus [file zookeys.54.475-treatment47.xml]

<!DOCTYPE tp:taxon-treatment
  PUBLIC "-//TaxonX//DTD Taxonomic Treatment Publishing DTD v0 20100105//EN" "tax-treatment-NSO.dtd">
<tp:taxon-treatment xmlns:tp="http://www.plazi.org/taxpub"><tp:treatment-meta><mixed-citation publication-type="journal"><person-group><name><surname>van Achterberg</surname><given-names>Cornelis</given-names></name><name><surname>Long</surname><given-names>Khuat Dang</given-names></name></person-group><article-title>Revision of the Agathidinae (Hymenoptera, Braconidae) of Vietnam, with the description of forty-two new species and three new genera</article-title><source>Zookeys</source><day>09</day><month>9</month><year>2010</year><volume>2010</volume><issue>54</issue><fpage>1</fpage><lpage>184</lpage><pub-id pub-id-type="doi">10.3897/zookeys.54.475</pub-id></mixed-citation></tp:treatment-meta><tp:nomenclature><label>Genus</label><tp:taxon-name>
                        <tp:taxon-name-part taxon-name-part-type="genus">Lytopylus</tp:taxon-name-part>
                    </tp:taxon-name><tp:taxon-authority>Foerster, 1862</tp:taxon-authority></tp:nomenclature><tp:treatment-sec sec-type="Note"><title>Note.</title><p>The only Vietnamese species has the hind leg (but the tibial spurs are white or ivory) and the head (but the labrum is white or pale brown) black, the basal half of third metasomal tergite coarsely striate and with a transverse crenulate groove (<xref ref-type="fig" rid="F52">Fig. 216</xref>) and the first tergite distinctly widened apically (<xref ref-type="fig" rid="F52">Figs 216, 219</xref>)<!--PageBreak--><!--PageBreak-->.</p></tp:treatment-sec><tp:taxon-treatment><tp:treatment-meta><mixed-citation publication-type="journal"><person-group><name><surname>van Achterberg</surname><given-names>Cornelis</given-names></name><name><surname>Long</surname><given-names>Khuat Dang</given-names></name></person-group><article-title>Revision of the Agathidinae (Hymenoptera, Braconidae) of Vietnam, with the description of forty-two new species and three new genera</article-title><source>Zookeys</source><day>09</day><month>9</month><year>2010</year><volume>2010</volume><issue>54</issue><fpage>1</fpage><lpage>184</lpage><pub-id pub-id-type="doi">10.3897/zookeys.54.475</pub-id></mixed-citation></tp:treatment-meta><tp:nomenclature><tp:taxon-name>
                            <tp:taxon-name-part taxon-name-part-type="genus">Lytopylus</tp:taxon-name-part>
                            <tp:taxon-name-part taxon-name-part-type="species">romani</tp:taxon-name-part>
                        </tp:taxon-name><tp:taxon-authority>(Shestakov, 1940)</tp:taxon-authority><tp:taxon-status xmlns:xlink="http://www.w3.org/1999/xlink" xlink:type="simple">comb. n.</tp:taxon-status><xref ref-type="fig" rid="F52">Figs 214–219</xref></tp:nomenclature><tp:treatment-sec sec-type="Distribution"><title>Distribution.</title><p>NW Vietnam: Lao Cai, Hoa Binh. Wide spread outside Vietnam (from India to Japan) and a parasitoid of <tp:taxon-name>Tortricidae</tp:taxon-name>. The specimen from Hoa Binh belongs to <tp:taxon-name>Lytopylus romani f. ebulus</tp:taxon-name> (Nixon, 1950), because it has the pronotum, mesoscutum, scutellum and mesopleuron reddish or orange-brown (<xref ref-type="fig" rid="F52">Fig. 217</xref>), which are black in the typical form (<xref ref-type="fig" rid="F52">Figs 214, 215</xref>).</p><fig id="F52" position="float" orientation="portrait"><label>Figures 214–219.</label><caption><p><tp:taxon-name>Lytopylus romani</tp:taxon-name> (Shestakov), female, Hoang Lien National Park, but 217 and 219 of pale form from Pa Co Hang Kia National Park. <bold>214</bold> habitus lateral <bold>215</bold>, <bold>217</bold> mesosoma dorsal <bold>216</bold>, <bold>219</bold> first-third metasomal tergites dorsal <bold>218</bold> head anterior.</p></caption><graphic xmlns:xlink="http://www.w3.org/1999/xlink" xlink:href="ZooKeys-054-001-g052.jpg" position="float" orientation="portrait" xlink:type="simple"/></fig></tp:treatment-sec></tp:taxon-treatment></tp:taxon-treatment>
