# Supplementary material for: Revision of the Agathidinae (Hymenoptera, Braconidae) of Vietnam, with the description of forty-two new species and three new genera
Source: Zookeys. 2010 Sep 9;(54):1–184. doi: 10.3897/zookeys.54.475 (PMC3088039; doi:10.3897/zookeys.54.475)
Supplement: XML Treatment for Therophilus [file zookeys.54.475-treatment49.xml]

<!DOCTYPE tp:taxon-treatment
  PUBLIC "-//TaxonX//DTD Taxonomic Treatment Publishing DTD v0 20100105//EN" "tax-treatment-NSO.dtd">
<tp:taxon-treatment xmlns:tp="http://www.plazi.org/taxpub"><tp:treatment-meta><mixed-citation publication-type="journal"><person-group><name><surname>van Achterberg</surname><given-names>Cornelis</given-names></name><name><surname>Long</surname><given-names>Khuat Dang</given-names></name></person-group><article-title>Revision of the Agathidinae (Hymenoptera, Braconidae) of Vietnam, with the description of forty-two new species and three new genera</article-title><source>Zookeys</source><day>09</day><month>9</month><year>2010</year><volume>2010</volume><issue>54</issue><fpage>1</fpage><lpage>184</lpage><pub-id pub-id-type="doi">10.3897/zookeys.54.475</pub-id></mixed-citation></tp:treatment-meta><tp:nomenclature><label>Genus</label><tp:taxon-name>
                        <tp:taxon-name-part taxon-name-part-type="genus">Therophilus</tp:taxon-name-part>
                    </tp:taxon-name><tp:taxon-authority>Wesmael, 1837</tp:taxon-authority></tp:nomenclature><tp:treatment-sec sec-type="Note"><title>Note.</title><p>The majority of the Vietnamese <tp:taxon-name>Therophilus</tp:taxon-name> species previously were considered to belong to the genera <tp:taxon-name>Agathis</tp:taxon-name> Latreille and later to <tp:taxon-name>Bassus</tp:taxon-name> Fabricius. The genus <tp:taxon-name>Therophilus</tp:taxon-name> Wesmael is rather heterogeneous (e.g., <xref ref-type="fig" rid="F54">Figs 224</xref>, <xref ref-type="fig" rid="F56">232</xref>, <xref ref-type="fig" rid="F60">250</xref>, <xref ref-type="fig" rid="F64">270</xref>, <xref ref-type="fig" rid="F66">282</xref>) and probably will be divided into several genera or subgenera in the future.</p></tp:treatment-sec><tp:treatment-sec sec-type="Key to Vietnamese species of the genus Therophilus Wesmael"><title>Key to Vietnamese species of the genus <tp:taxon-name>Therophilus</tp:taxon-name> Wesmael</title><table-wrap content-type="key" position="anchor" orientation="portrait"><table><tbody><tr><td rowspan="1" colspan="1">1.</td><td rowspan="1" colspan="1">Scutellum densely rugose, rugulose or rugulose-punctate, largely without distinct smooth interspaces; marginal cell of fore wing comparatively wide (<xref ref-type="fig" rid="F68">Figs 297</xref>, <xref ref-type="fig" rid="F72">305</xref>); area below precoxal sulcus very densely punctate; basal area of second tergite moderately wide (<xref ref-type="fig" rid="F70">Figs 298, 299</xref>, <xref ref-type="fig" rid="F72">304</xref>)</td><td rowspan="1" colspan="1">2</td></tr><tr><td rowspan="1" colspan="1">–</td><td rowspan="1" colspan="1">Scutellum punctate and with distinct interspaces or largely smooth; marginal cell of fore wing usually narrower (<xref ref-type="fig" rid="F54">Figs 223</xref>, <xref ref-type="fig" rid="F56">233</xref>, <xref ref-type="fig" rid="F58">242</xref>) and area below precoxal sulcus moderately punctate; if densely punctate and marginal cell rather wide then basal area of second tergite strongly transverse (<xref ref-type="fig" rid="F66">Fig. 282</xref>: <tp:taxon-name>Therophilus javanus</tp:taxon-name>)</td><td rowspan="1" colspan="1">3</td></tr><tr><td rowspan="1" colspan="1">2.</td><td rowspan="1" colspan="1">Lateral lobes of mesoscutum rugose-striate posteriorly; notauli fused posteriorly, forming deep groove near scutellar sulcus (<xref ref-type="fig" rid="F72">Fig. 303</xref>); second metasomal tergite smooth or superficially finely striate (<xref ref-type="fig" rid="F72">Fig. 304</xref>)</td><td rowspan="1" colspan="1"><tp:taxon-name>Therophilus marucae</tp:taxon-name> sp. n.</td></tr><tr><td rowspan="1" colspan="1">–</td><td rowspan="1" colspan="1">Lateral lobes of mesoscutum finely punctate posteriorly; notauli connected posteriorly, forming a curved crenulate groove, area near scutellar sulcus flat; second tergite smooth or anterior half more or less superficially obliquely striate (<xref ref-type="fig" rid="F70">Figs 298, 299</xref>)</td><td rowspan="1" colspan="1"><tp:taxon-name>Therophilus marshi</tp:taxon-name> (Bhat &amp; Gupta, 1977) comb. n.</td></tr><tr><td rowspan="1" colspan="1">3.</td><td rowspan="1" colspan="1">Frons deeply depressed and in front of anterior ocellus with a distinctly protruding lamella (<xref ref-type="fig" rid="F62">Figs 264, 266</xref>); precoxal sulcus coarsely crenulate and area below it coarsely punctate and anteriorly reticulate; hind tibia black, except for a more or less developed white (N Vietnam) or pale brown (S Vietnam) basal band (<xref ref-type="fig" rid="F61">Fig. 256</xref>); hind femur densely and coarsely rugose-striate; wing membrane dark brown (N Vietnam; <xref ref-type="fig" rid="F62">Fig. 260</xref>)) to yellowish-brown (S Vietnam); [head black]</td><td rowspan="1" colspan="1"><tp:taxon-name>Therophilus depressiferus</tp:taxon-name> sp. n.</td></tr><tr><td rowspan="1" colspan="1">–</td><td rowspan="1" colspan="1">Frons at most moderately depressed and in front of anterior ocellus without a distinctly protruding lamella (<xref ref-type="fig" rid="F54">Figs 227</xref>, <xref ref-type="fig" rid="F56">236</xref>, <xref ref-type="fig" rid="F60">254</xref>); precoxal sulcus finely crenulate and area below it and anteriorly finely punctate; hind tibia usuall <!--PageBreak-->y whitish except black apical third (<xref ref-type="fig" rid="F55">Figs 229</xref>, <xref ref-type="fig" rid="F57">238</xref>, <xref ref-type="fig" rid="F65">277</xref>, <xref ref-type="fig" rid="F66">283</xref>, <xref ref-type="fig" rid="F67">285</xref>); hind femur at most densely punctate; wing membrane subhyaline or slightly infuscate</td><td rowspan="1" colspan="1">4</td></tr><tr><td rowspan="1" colspan="1">4.</td><td rowspan="1" colspan="1">Body completely pale yellowish or brownish-yellow, with base of first tergite and second tergite more or less ivory (<xref ref-type="fig" rid="F73">Fig. 310</xref>); frons rather depressed (<xref ref-type="fig" rid="F72">Fig. 307</xref>); length of ovipositor sheath 0.6–0.7 times fore wing; [malar space about 3.3 times as long as basal width of mandible; first metasomal tergite 1.3 times as long as its apical width; hind leg yellow]</td><td rowspan="1" colspan="1"><tp:taxon-name>Therophilus mellisoma</tp:taxon-name> sp. n.</td></tr><tr><td rowspan="1" colspan="1">–</td><td rowspan="1" colspan="1">Body at least partly black or dark brown (<xref ref-type="fig" rid="F53">Figs 220</xref>, <xref ref-type="fig" rid="F55">229</xref>, <xref ref-type="fig" rid="F57">238</xref>); frons hardly or not depressed (<xref ref-type="fig" rid="F54">Figs 227</xref>, <xref ref-type="fig" rid="F56">235</xref>, <xref ref-type="fig" rid="F60">354</xref>); length of ovipositor sheath variable</td><td rowspan="1" colspan="1">5</td></tr><tr><td rowspan="1" colspan="1">5.</td><td rowspan="1" colspan="1">First metasomal tergite 2.5–2.7 times as long as its apical width (<xref ref-type="fig" rid="F64">Figs 270</xref>, <xref ref-type="fig" rid="F84">359</xref>); mesosoma (<xref ref-type="fig" rid="F63">Figs 267</xref>, <xref ref-type="fig" rid="F64">268</xref>, <xref ref-type="fig" rid="F83">356</xref>) and second metasomal tergite elongate (<xref ref-type="fig" rid="F64">Figs 270</xref>, <xref ref-type="fig" rid="F84">359</xref>); base of second tergite ivory</td><td rowspan="1" colspan="1">6</td></tr><tr><td rowspan="1" colspan="1">–</td><td rowspan="1" colspan="1">First tergite 1.0–1.7 times as long as its apical width (<xref ref-type="fig" rid="F54">Figs 224</xref>, <xref ref-type="fig" rid="F56">232</xref>, <xref ref-type="fig" rid="F58">241</xref>); mesosoma (<xref ref-type="fig" rid="F55">Fig. 229</xref>, <xref ref-type="fig" rid="F57">238</xref>, <xref ref-type="fig" rid="F65">276</xref>) and usually second tergite (<xref ref-type="fig" rid="F60">Figs 250</xref>, <xref ref-type="fig" rid="F62">259</xref>, <xref ref-type="fig" rid="F65">278</xref>) comparatively short; colour of base of second tergite variable</td><td rowspan="1" colspan="1">7</td></tr><tr><td rowspan="1" colspan="1">6.</td><td rowspan="1" colspan="1">Head and mesosoma brownish-yellow (<xref ref-type="fig" rid="F63">Fig. 267</xref>); base of first tergite narrowly ivory (<xref ref-type="fig" rid="F64">Fig. 270</xref>); mesopleuron comparatively robust (<xref ref-type="fig" rid="F64">Fig. 268</xref>); mesoscutum smooth, at most somewhat punctulate</td><td rowspan="1" colspan="1"><tp:taxon-name>Therophilus elongator</tp:taxon-name> sp. n.</td></tr><tr><td rowspan="1" colspan="1">–</td><td rowspan="1" colspan="1">Head, mesosoma and base of first tergite black (<xref ref-type="fig" rid="F83">Figs 356</xref>, <xref ref-type="fig" rid="F84">359</xref>); mesopleuron comparatively slender (<xref ref-type="fig" rid="F84">Fig. 357</xref>); mesoscutum finely punctate</td><td rowspan="1" colspan="1"><tp:taxon-name>Therophilus punctiscutum</tp:taxon-name> sp. n.</td></tr><tr><td rowspan="1" colspan="1">7.</td><td rowspan="1" colspan="1">Second metasomal tergite distinctly striate (<xref ref-type="fig" rid="F86">Figs 368</xref>, <xref ref-type="fig" rid="F88">377</xref>, <xref ref-type="fig" rid="F90">386</xref>; rarely partly smooth anteriorly); hind femur weakly sculptured</td><td rowspan="1" colspan="1">8 Note. If head orange brown, vertex posteriorly very finely transversely aciculate, second submarginal cell of fore wing minute but with vein r-m of fore wing distinctly developed, frons with medial ridge, second tergite with smooth convex area surrounded by striae and notauli completely and distinctly crenulate, cf. <tp:taxon-name>Therophilus choui</tp:taxon-name> (Chen &amp; Yang, 2006) comb. n. from China.</td></tr><tr><td rowspan="1" colspan="1">–</td><td rowspan="1" colspan="1">Second tergite smooth or largely so (<xref ref-type="fig" rid="F56">Figs 232</xref>, <xref ref-type="fig" rid="F66">282</xref>, <xref ref-type="fig" rid="F82">350</xref>); sculpture of hind femur variable</td><td rowspan="1" colspan="1">14</td></tr><tr><td rowspan="1" colspan="1">8.</td><td rowspan="1" colspan="1">Mesoscutum protruding over pronotum (<xref ref-type="fig" rid="F86">Fig. 366</xref>); middle mesoscutal lobe comparatively short and wide (<xref ref-type="fig" rid="F86">Fig. 367</xref>); second metasomal tergite elongate and subparallel-sided, ivory (<xref ref-type="fig" rid="F86">Fig. 368</xref>)</td><td rowspan="1" colspan="1"><tp:taxon-name>Therophilus robustus</tp:taxon-name> sp. n.</td></tr><tr><td rowspan="1" colspan="1">–</td><td rowspan="1" colspan="1">Mesoscutum not protruding anteriorly (<xref ref-type="fig" rid="F80">Figs 339</xref>, <xref ref-type="fig" rid="F87">374</xref>); middle mesoscutal lobe more elongate and narrower (<xref ref-type="fig" rid="F54">Figs 221</xref>, <xref ref-type="fig" rid="F88">376</xref>); second tergite transverse (<xref ref-type="fig" rid="F88">Fig. 377</xref>) or narrowed anteriorly (<xref ref-type="fig" rid="F76">Figs 323</xref>, <xref ref-type="fig" rid="F80">341</xref>, <xref ref-type="fig" rid="F90">386</xref>) and black (but ivory in <tp:taxon-name>Therophilus festivus</tp:taxon-name>; <xref ref-type="fig" rid="F65">Fig. 278</xref>)</td><td rowspan="1" colspan="1">9</td></tr><tr><td rowspan="1" colspan="1">9.</td><td rowspan="1" colspan="1">Hind femur robust (<xref ref-type="fig" rid="F88">Fig. 379</xref>); second metasomal tergite basally smooth, with a distinctly curved groove, and posteriorly striate (<xref ref-type="fig" rid="F88">Fig. 377</xref>); [middle lobe of mesoscutum flat medially]</td><td rowspan="1" colspan="1"><tp:taxon-name>Therophilus rugosiferus</tp:taxon-name> sp. n.</td></tr><tr><td rowspan="1" colspan="1">–</td><td rowspan="1" colspan="1">Hind femur moderately slender (<xref ref-type="fig" rid="F54">Figs 225</xref>, <xref ref-type="fig" rid="F76">327</xref>, <xref ref-type="fig" rid="F80">343</xref>); second tergite basally striate, as is the remainder of tergite, and often with a less developed groove (<xref ref-type="fig" rid="F54">Figs 224</xref>, <xref ref-type="fig" rid="F76">323</xref>, <xref ref-type="fig" rid="F80">341</xref>)</td><td rowspan="1" colspan="1">10</td></tr><tr><td rowspan="1" colspan="1"><!--PageBreak-->10.</td><td rowspan="1" colspan="1">Mesoscutum rather matt and densely micro-sculptured (<xref ref-type="fig" rid="F80">Fig. 340</xref>); hind femur comparatively slender (<xref ref-type="fig" rid="F80">Fig. 343</xref>); first metasomal tergite robust and comparatively wide (<xref ref-type="fig" rid="F80">Fig. 341</xref>); second submarginal cell of fore wing normal (<xref ref-type="fig" rid="F80">Fig. 342</xref>); [second tergite coarsely striate, comparatively wide and with a curved groove]</td><td rowspan="1" colspan="1"><tp:taxon-name>Therophilus parasper</tp:taxon-name> sp. n.</td></tr><tr><td rowspan="1" colspan="1">–</td><td rowspan="1" colspan="1">Mesoscutum distinctly shiny and evenly finely punctate (<xref ref-type="fig" rid="F54">Figs 221</xref>, <xref ref-type="fig" rid="F76">322</xref>); hind femur less slender (<xref ref-type="fig" rid="F54">Figs 225</xref>, <xref ref-type="fig" rid="F76">327</xref>); first tergite less robust and narrower (<xref ref-type="fig" rid="F54">Figs 224</xref>, <xref ref-type="fig" rid="F65">278</xref>, <xref ref-type="fig" rid="F76">323</xref>); [mesoscutum black and moderately slender; propodeum finely reticulate and often partly only coriaceous]</td><td rowspan="1" colspan="1">11 Note. If the mesoscutum is orange brown and rather robust (<xref ref-type="fig" rid="F57">Fig. 238</xref>), the second tergite more slender (<xref ref-type="fig" rid="F58">Fig. 241</xref>) and the propodeum coarsely reticulate (<xref ref-type="fig" rid="F58">Fig. 240</xref>), cf. sculptured specimens of <tp:taxon-name>Therophilus contrastus</tp:taxon-name> sp. n.</td></tr><tr><td rowspan="1" colspan="1">11.</td><td rowspan="1" colspan="1">Second metasomal tergite finely striate, ivory anteriorly and tergite hardly narrowed anteriorly (<xref ref-type="fig" rid="F54">Figs 224</xref>, <xref ref-type="fig" rid="F65">278</xref>); length of ovipositor sheath 0.9–1.3 times fore wing; second submarginal cell of fore wing medium-sized (<xref ref-type="fig" rid="F54">Figs 223</xref>, <xref ref-type="fig" rid="F65">276</xref>); subbasally hind tibia white</td><td rowspan="1" colspan="1">12</td></tr><tr><td rowspan="1" colspan="1">–</td><td rowspan="1" colspan="1">Second tergite rather coarsely to finely costate, black and tergite narrowed anteriorly (<xref ref-type="fig" rid="F76">Figs 323</xref>, <xref ref-type="fig" rid="F90">386</xref>); length of ovipositor sheath 0.6–0.7 times fore wing; second submarginal cell of fore wing smaller (<xref ref-type="fig" rid="F75">Figs 320</xref>, <xref ref-type="fig" rid="F90">387</xref>); subbasally hind tibia black to brown</td><td rowspan="1" colspan="1">13</td></tr><tr><td rowspan="1" colspan="1">12.</td><td rowspan="1" colspan="1">Basal half of hind tibia entirely white (<xref ref-type="fig" rid="F65">Figs 276, 277, 280</xref>); first metasomal tergite somewhat widened apically (<xref ref-type="fig" rid="F65">Fig. 278</xref>)</td><td rowspan="1" colspan="1"><tp:taxon-name>Therophilus festivus</tp:taxon-name> (Muesebeck, 1953) comb. n.</td></tr><tr><td rowspan="1" colspan="1">–</td><td rowspan="1" colspan="1">Basal half of hind tibia largely dark brown, only with a subbasal white ring (<xref ref-type="fig" rid="F53">Figs 220</xref>, <xref ref-type="fig" rid="F54">225</xref>); first tergite parallel-sided apically (<xref ref-type="fig" rid="F54">Fig. 224</xref>)</td><td rowspan="1" colspan="1"><tp:taxon-name>Therophilus annuliferus</tp:taxon-name> sp. n.</td></tr><tr><td rowspan="1" colspan="1">13.</td><td rowspan="1" colspan="1">First metasomal tergite regularly and rather densely striate laterally (<xref ref-type="fig" rid="F90">Fig. 386</xref>); scutellum angulate anteriorly and coarsely punctate (<xref ref-type="fig" rid="F90">Fig. 385</xref>); subbasally hind tibia black; N Vietnam</td><td rowspan="1" colspan="1"><tp:taxon-name>Therophilus scutellatus</tp:taxon-name> sp. n.</td></tr><tr><td rowspan="1" colspan="1">–</td><td rowspan="1" colspan="1">First tergite sparsely, and rather irregularly striate laterally (<xref ref-type="fig" rid="F76">Fig. 323</xref>); scutellum rounded anteriorly and sparsely punctate (<xref ref-type="fig" rid="F76">Fig. 322</xref>); subbasally hind tibia dark brown; S Vietnam</td><td rowspan="1" colspan="1"><tp:taxon-name>Therophilus nigrolineatus</tp:taxon-name> sp. n. Note. Similar to <tp:taxon-name>Therophilus transcasperatus</tp:taxon-name> (Chen &amp; Yang, 2006) comb. n. from China, but that species has the hind leg largely yellowish-brown, the hind tibia ivory (except for its apical darkened quarter), the second tergite with a distinct curved transverse impression, vein r-m of the fore wing very small, the hind femur rather slender, the antenna brown and the face largely, the pronotum ventrally and the posterior orbita pale brown or yellowish-brown. If the basal 0.4 of the hind tibia is pale yellowish (with only a faintly indicated darker subbasal band), cf. the male holotype of <tp:taxon-name>Therophilus fujianicus</tp:taxon-name> (Chen &amp; Yang, 2006) comb. n. from China. [fore and middle legs and hind trochanter and trochantellus yellowish-brown; prepectal carina rather weakly developed; vein r-m of fore wing in only one wing reduced; surroundings of vein M+CU1 of <!--PageBreak--> fore wing sparsely setose; middle mesoscutal lobe rather convex, somewhat more convex than lateral lobes]. If similar but notauli distinctly crenulate, ovipositor sheath about as long as fore wing (not about twice as indicated in the original description) and propodeum coarsely vermiculate-rugose, cf. <tp:taxon-name>Therophilus tanycoleosus</tp:taxon-name> (Chen &amp; Yang, 2006) comb. n. from China.</td></tr><tr><td rowspan="1" colspan="1">14.</td><td rowspan="1" colspan="1">Hind femur very coarsely and densely punctate ventrally (<xref ref-type="fig" rid="F66">Fig. 281</xref>); area below precoxal sulcus very densely punctate; second metasomal tergite shorter than third tergite and with strongly transverse anterior part (<xref ref-type="fig" rid="F66">Fig. 282</xref>); second submarginal cell of fore wing very small (<xref ref-type="fig" rid="F66">Fig. 281</xref>); mesonotum orange-yellow</td><td rowspan="1" colspan="1"><tp:taxon-name>Therophilus javanus</tp:taxon-name> (Bhat &amp; Gupta, 1977) comb. n.</td></tr><tr><td rowspan="1" colspan="1">–</td><td rowspan="1" colspan="1">Hind femur at most moderate punctate ventrally (<xref ref-type="fig" rid="F56">Fig. 234</xref>); area below precoxal sulcus spaced punctate; second tergite at least somewhat longer than third tergite and with less transverse anterior part (<xref ref-type="fig" rid="F56">Figs 232</xref>, <xref ref-type="fig" rid="F58">241</xref>, <xref ref-type="fig" rid="F68">288</xref>); shape of second submarginal cell of fore wing and colour of mesonotum variable</td><td rowspan="1" colspan="1">15</td></tr><tr><td rowspan="1" colspan="1">15.</td><td rowspan="1" colspan="1">Hind femur robust, rather swollen (<xref ref-type="fig" rid="F56">Figs 234</xref>, <xref ref-type="fig" rid="F60">252</xref>, <xref ref-type="fig" rid="F68">290</xref>, <xref ref-type="fig" rid="F82">352</xref>); subbasal cell of fore wing evenly setose; length of ovipositor sheath 0.5–1.0 times fore wing; second metasomal tergite comparatively short and transverse (<xref ref-type="fig" rid="F56">Figs 232</xref>, <xref ref-type="fig" rid="F60">250</xref>, <xref ref-type="fig" rid="F68">288</xref>, <xref ref-type="fig" rid="F82">350</xref>), entirely black or brownish-yellow</td><td rowspan="1" colspan="1">16</td></tr><tr><td rowspan="1" colspan="1">–</td><td rowspan="1" colspan="1">Hind femur moderately slender (<xref ref-type="fig" rid="F58">Figs 243</xref>, <xref ref-type="fig" rid="F69">294</xref>, <xref ref-type="fig" rid="F78">334</xref>); subbasal cell of fore wing at least partly glabrous; length of ovipositor sheath 0.5–0.9 times fore wing; second tergite comparatively elongate (<xref ref-type="fig" rid="F52">Figs 214</xref>, <xref ref-type="fig" rid="F69">296</xref>, <xref ref-type="fig" rid="F78">332</xref>), ivory anteriorly and dark brown or black posteriorly</td><td rowspan="1" colspan="1">19</td></tr><tr><td rowspan="1" colspan="1">16.</td><td rowspan="1" colspan="1">Length of ovipositor sheath about 0.5 times fore wing (<xref ref-type="fig" rid="F81">Fig. 347</xref>); posterior half of frons flat, no triangular area in front of anterior ocellus (<xref ref-type="fig" rid="F82">Fig. 354</xref>); tegulum yellowish-brown, contrasting with dark brown humeral plate (<xref ref-type="fig" rid="F82">Fig. 349</xref>); hind trochanter yellowish-brown; [marginal cell of fore wing very narrow (<xref ref-type="fig" rid="F82">Fig. 351</xref>); ocelli small]</td><td rowspan="1" colspan="1"><tp:taxon-name>Therophilus planifrons</tp:taxon-name> sp. n.</td></tr><tr><td rowspan="1" colspan="1">–</td><td rowspan="1" colspan="1">Length of ovipositor sheath 0.8–1.0 times fore wing (<xref ref-type="fig" rid="F55">Figs 229</xref>, <xref ref-type="fig" rid="F59">247</xref>, <xref ref-type="fig" rid="F67">285</xref>); posterior half of frons partly depressed and with a triangular area in front of anterior ocellus (<xref ref-type="fig" rid="F56">Figs 236</xref>, <xref ref-type="fig" rid="F60">254</xref>, <xref ref-type="fig" rid="F68">293</xref>); tegulum and humeral plate similarly coloured (<xref ref-type="fig" rid="F56">Figs 231</xref>, <xref ref-type="fig" rid="F60">249</xref>); hind trochanter dark brown</td><td rowspan="1" colspan="1">17</td></tr><tr><td rowspan="1" colspan="1">17.</td><td rowspan="1" colspan="1">Head and mesosoma (except propodeum) brownish-yellow (<xref ref-type="fig" rid="F55">Fig. 229</xref>); vein M+CU of hind wing 1.2–1.3 times as long as vein 1-M; second metasomal tergite rather square (<xref ref-type="fig" rid="F56">Fig. 232</xref>); marginal cell of fore wing narrow parallel-sided (<xref ref-type="fig" rid="F56">Fig. 233</xref>); anterior ocellus smaller than posterior ocelli (<xref ref-type="fig" rid="F56">Fig. 236</xref>); scutellum without distinct subposterior transverse crenulate depression (<xref ref-type="fig" rid="F56">Fig. 231</xref>)</td><td rowspan="1" colspan="1"><tp:taxon-name>Therophilus cattienensis</tp:taxon-name> sp. n. Note. If only apical 0.4 of metasoma is dark brown, vein M+CU of hind wing about as long as vein 1-M, hind femur very wide (at most 3 times as long as wide), notauli finely crenulate, second submarginal cell small, triangular and petiolate, marginal cell of fore wing very narrow, prepectal carina medium-sized, propodeum coarsely areolate and mesoscutum yellowish-brown (but <!--PageBreak-->laterally darkened), cf. <tp:taxon-name>Therophilus tongmuensis</tp:taxon-name> (Chen &amp; Yang, 2006) comb. n. from China.</td></tr><tr><td rowspan="1" colspan="1">–</td><td rowspan="1" colspan="1">Head and mesosoma black (<xref ref-type="fig" rid="F59">Figs 247</xref>, <xref ref-type="fig" rid="F67">285</xref>); vein M+CU of hind wing about as long as vein 1-M (<xref ref-type="fig" rid="F68">Fig. 289</xref>); second tergite distinctly transverse (<xref ref-type="fig" rid="F60">Figs 250</xref>, <xref ref-type="fig" rid="F68">288</xref>); anterior ocellus similar to posterior ocelli (<xref ref-type="fig" rid="F60">Figs 254</xref>, <xref ref-type="fig" rid="F68">293</xref>); scutellum with a subposterior transverse crenulate depression (<xref ref-type="fig" rid="F60">Figs 249</xref>, <xref ref-type="fig" rid="F68">287</xref>)</td><td rowspan="1" colspan="1">18</td></tr><tr><td rowspan="1" colspan="1">18.</td><td rowspan="1" colspan="1">Frons laterally rather coarsely (female) or finely (male) punctate; basal half of hind tibia largely whitish, with only a subbasal dark brown patch (<xref ref-type="fig" rid="F67">Figs 285</xref>, <xref ref-type="fig" rid="F68">290</xref>); medial area of second tergite protruding medio-posteriorly (<xref ref-type="fig" rid="F68">Fig. 288</xref>); propodeum coarsely reticulate-rugose and transverse carina distinctly developed (<xref ref-type="fig" rid="F68">Fig. 287</xref>); [length of first tergite about 1.3 times as long as wide apically; propodeum posteriorly steep]</td><td rowspan="1" colspan="1"><tp:taxon-name>Therophilus levisoma</tp:taxon-name> sp. n.</td></tr><tr><td rowspan="1" colspan="1">–</td><td rowspan="1" colspan="1">Frons laterally sparsely punctulate; basal half of hind tibia partly dark brown (<xref ref-type="fig" rid="F59">Figs 247</xref>, <xref ref-type="fig" rid="F60">252</xref>); medial area of second tergite hardly or not protruding medio-posteriorly (<xref ref-type="fig" rid="F60">Fig. 250</xref>); propodeum rather finely reticulate and transverse carina weakly developed (<xref ref-type="fig" rid="F60">Fig. 249</xref>)</td><td rowspan="1" colspan="1"><tp:taxon-name>Therophilus crenulisulcatus</tp:taxon-name> sp. n.</td></tr><tr><td rowspan="1" colspan="1">19.</td><td rowspan="1" colspan="1">Length of ovipositor sheath 0.5–0.6 times fore wing (<xref ref-type="fig" rid="F69">Fig. 294</xref>); second metasomal tergite widened apically and shorter, without a transverse groove and completely smooth (<xref ref-type="fig" rid="F69">Fig. 296</xref>); mesonotum black; apical half of subbasal cell of fore wing largely sparsely setose</td><td rowspan="1" colspan="1"><tp:taxon-name>Therophilus lienhoachihensis</tp:taxon-name> (Chou &amp; Sharkey, 1989) comb. n.</td></tr><!--PageBreak--><!--PageBreak--><tr><td rowspan="1" colspan="1">–</td><td rowspan="1" colspan="1">Length of ovipositor sheath 0.9 times fore wing (<xref ref-type="fig" rid="F57">Figs 238</xref>, <xref ref-type="fig" rid="F76">328</xref>); second tergite hardly widened apically and longer, with a shallow transverse groove and with more or less superficial striae (<xref ref-type="fig" rid="F58">Figs 241</xref>, <xref ref-type="fig" rid="F78">332</xref>); colour of mesonotum variable; setosity of apical half of subbasal cell of fore wing variable</td><td rowspan="1" colspan="1">20</td></tr><tr><td rowspan="1" colspan="1">20.</td><td rowspan="1" colspan="1">Mesoscutum and scutellum orange brown (<xref ref-type="fig" rid="F57">Fig. 238</xref>); notauli coarsely crenulate posteriorly (<xref ref-type="fig" rid="F58">Fig. 240</xref>); scutellum distinctly rugulose medio-posteriorly (<xref ref-type="fig" rid="F58">Fig. 240</xref>); first metasomal tergite without superficial granulation; apical half of subbasal cell of fore wing glabrous or nearly so</td><td rowspan="1" colspan="1"><tp:taxon-name>Therophilus contrastus</tp:taxon-name> sp. n.</td></tr><tr><td rowspan="1" colspan="1">–</td><td rowspan="1" colspan="1">Mesoscutum and scutellum black (<xref ref-type="fig" rid="F77">Fig. 329</xref>); notauli narrowly crenulate posteriorly (<xref ref-type="fig" rid="F78">Fig. 331</xref>); scutellum largely smooth medio-posteriorly (<xref ref-type="fig" rid="F78">Fig. 331</xref>); first metasomal tergite with superficial granulation; apical half of subbasal cell of fore wing largely setose</td><td rowspan="1" colspan="1"><tp:taxon-name>Therophilus nuichuaensis</tp:taxon-name> sp. n.</td></tr></tbody></table></table-wrap></tp:treatment-sec><tp:taxon-treatment><tp:treatment-meta><mixed-citation publication-type="journal"><person-group><name><surname>van Achterberg</surname><given-names>Cornelis</given-names></name><name><surname>Long</surname><given-names>Khuat Dang</given-names></name></person-group><article-title>Revision of the Agathidinae (Hymenoptera, Braconidae) of Vietnam, with the description of forty-two new species and three new genera</article-title><source>Zookeys</source><day>09</day><month>9</month><year>2010</year><volume>2010</volume><issue>54</issue><fpage>1</fpage><lpage>184</lpage><pub-id pub-id-type="doi">10.3897/zookeys.54.475</pub-id></mixed-citation></tp:treatment-meta><tp:nomenclature><tp:taxon-name>
                            <tp:taxon-name-part taxon-name-part-type="genus">Therophilus</tp:taxon-name-part>
                            <tp:taxon-name-part taxon-name-part-type="species">annuliferus</tp:taxon-name-part>
                            <object-id xmlns:xlink="http://www.w3.org/1999/xlink" xlink:type="simple">urn:lsid:zoobank.org:act:15FAC037-95B4-41EB-862D-20A16AD939DF</object-id>
                        </tp:taxon-name><tp:taxon-status xmlns:xlink="http://www.w3.org/1999/xlink" xlink:type="simple">sp. n.</tp:taxon-status><xref ref-type="fig" rid="F53">Figs 220</xref><xref ref-type="fig" rid="F54">–228</xref></tp:nomenclature><tp:treatment-sec sec-type="Type material"><title>Type material.</title><p>Holotype, ♀ (RMNH), “C. Vietnam: Thua Thien Hué, Phong Dién N.R., nr base-camp, 15 km W. Phong My, 50–60 m, 23.iii-6.iv.2001, Mal. traps 4 + <!--PageBreak-->5, C. v. Achterberg &amp; R. de Vries, RMNH”. Paratypes: 2 ♀ (RMNH, IEBR), “S. Vietnam: Dak Lak, Chu Yang Sin, Krong K’Mar, Mal. traps, 800–940 m, 2–10.vi.2007, C. van Achterberg &amp; R. de Vries, RMNH’07”.</p></tp:treatment-sec><tp:treatment-sec sec-type="Diagnosis"><title>Diagnosis.</title><p>Closely related to <tp:taxon-name>Therophilus nigrolineatus</tp:taxon-name> sp. n., but <tp:taxon-name>Therophilus annuliferus</tp:taxon-name> has the ovipositor sheath about as long as the fore wing (<tp:taxon-name>Therophilus nigrolineatus</tp:taxon-name>: 0.6 times) and the sculpture of the second metasomal tergite only striate (nigrolineatus: finely costate).</p></tp:treatment-sec><tp:treatment-sec sec-type="Description"><title>Description.</title><p>Holotype, ♀, length of body 5.9 mm, of fore wing 4.6 mm, ovipositor sheath 4.9 mm.</p><sec sec-type="Head"><title>Head.</title><p>Antenna incomplete, with 31 segments remaining, length of third segment 1.5 times fourth segment, length of third and fourth segments 4.0 and 2.8 times their width, respectively; length of maxillary palp 0.8 times height of head; malar space 1.1 times as long as basal width of mandible; in dorsal view length of eye 4.0 times temple; temple directly narrowed posteriorly (<xref ref-type="fig" rid="F54">Fig. 227</xref>); ocelli in low triangle, POL:OD:OOL= 9:5:11; face shiny and distinctly rather finely punctate; clypeus largely smooth and weakly convex, only laterally punctulate; frons with weak medial ridge, smooth medially and densely finely punctate laterally; vertex and temple shiny and largely smooth, with sparse fine punctures.</p></sec><sec sec-type="Mesosoma"><title>Mesosoma.</title><p>Length of mesosoma 1.5 times its height; pronotum smooth with five carinae anteriorly, finely densely punctate dorso-posteriorly and posterior groove distinctly crenulate; area near lateral carina of mesoscutum crenulate; mesoscutum spaced finely punctate, but densely anteriorly, medio-posteriorly lobes slightly convex; notauli complete and narrowly crenulate; scutellar sulcus 0.6 times as long<!--PageBreak--><!--PageBreak--> as dorsal face of scutellum, shallow and with 3 carinae; scutellum shiny and with sparse rather coarse punctures, subposterior crest obsolescent (<xref ref-type="fig" rid="F54">Fig. 221</xref>); precoxal sulcus deep, strongly but narrowly crenulate and anteriorly absent (<xref ref-type="fig" rid="F54">Fig. 222</xref>); mesopleuron below precoxal sulcus spaced finely punctate; remainder of mesopleuron shiny and largely smooth, but rather coarsely punctate below scrobe; metapleuron densely setose, spaced moderately punctate and ventrally rugose; propodeum coarsely reticulate, but smooth posteriorly (<xref ref-type="fig" rid="F54">Fig. 221</xref>); propodeal spiracle rather large, 1.3 times as long as wide</p></sec><sec sec-type="Wings"><title>Wings.</title><p>Fore wing: second submarginal cell small and petiolate (<xref ref-type="fig" rid="F54">Fig. 223</xref>); vein SR1 straight; vein r short, r:3-SR+SR1 = 1:26; r-m about as long as petiolus (<xref ref-type="fig" rid="F54">Fig. 223</xref>); apical half of subbasal cell sparsely setose. Hind wing: vein M+CU 0.8 times as long as vein 1-M.</p></sec><sec sec-type="Legs"><title>Legs.</title><p>Length of hind femur, tibia and basitarsus 4.2, 7.7 and 12 times their width, respectively; hind femur densely and rather coarsely punctate but with narrow smooth interspaces and with short setae (<xref ref-type="fig" rid="F54">Fig. 225</xref>); length of outer and inner spur of middle tibia 0.5 and 0.7 times middle basitarsus, respectively; outer side of middle tibia with row of 4 pegs and 2 pegs at apex; length of outer and inner spurs of hind tibia 0.3 and 0.5 times hind basitarsus, respectively; tarsal claws with large lobe.</p></sec><sec sec-type="Metasoma"><title>Metasoma.</title><p>First tergite parallel-sided without distinct dorsal carinae, its length 2.3 times its apical width (<xref ref-type="fig" rid="F54">Fig. 224</xref>); first and second tergites densely and moderately coarsely striate; second tergite somewhat narrowed anteriorly and with a curved transverse groove (<xref ref-type="fig" rid="F54">Fig. 224</xref>); remainder of metasoma (including second suture) smooth; ovipositor sheath 1.06 times as long as fore wing.</p></sec><sec sec-type="Colour"><title>Colour.</title><p>Black; antenna blackish-brown; mesoscutum slightly chestnut-brown posteriorly; palpi, mandible, second tergite laterally, third tergite antero-laterally and basal half of metasoma ventrally white or ivory; fore leg (but coxa, trochanter, trochantellus, femur ventrally and partly laterally and small patch of tibia brown), middle tibia dorsally (but subbasal patch and apical fifth brown), spurs and tarsus pale yellow; remainder of middle leg dark brown; hind leg black or blackish-brown and with a white basal tibial ring (<xref ref-type="fig" rid="F53">Fig. 220</xref>); tegulae, apical half of metasoma ventrally, veins and pterostigma dark brown; wing membrane slightly infuscate.</p></sec><sec sec-type="Variation"><title>Variation.</title><p>Antennal segments of female 35; vein M+CU of hind wing 0.8–0.9 times as long as vein 1-M; outer side of middle tibia with row of 4–5 pegs; length of body 5.2–5.9 mm, of fore wing 4.4–4.6 mm; length of first tergite 2.2–2.3 times as long as wide apically; length of ovipositor sheath 0.9–1.1 times fore wing.</p></sec></tp:treatment-sec><tp:treatment-sec sec-type="Distribution"><title>Distribution.</title><p>S Vietnam: Dak Lak and C Vietnam: Thua Thien Hué.</p><fig id="F53" position="float" orientation="portrait"><label>Figure 220.</label><caption><p><tp:taxon-name>Therophilus annuliferus</tp:taxon-name> sp. n., female, holotype. Habitus lateral.</p></caption><graphic xmlns:xlink="http://www.w3.org/1999/xlink" xlink:href="ZooKeys-054-001-g053.jpg" position="float" orientation="portrait" xlink:type="simple"/></fig><fig id="F54" position="float" orientation="portrait"><label>Figures 221–228.</label><caption><p><tp:taxon-name>Therophilus annuliferus</tp:taxon-name> sp. n., female, holotype. <bold>221</bold> mesosoma dorsal <bold>222</bold> mesosoma lateral <bold>223</bold> wings <bold>224</bold> first-third metasomal tergites dorsal <bold>225</bold> hind femur lateral <bold>226</bold> head anterior <bold>227</bold> head dorsal <bold>228</bold> head lateral.</p></caption><graphic xmlns:xlink="http://www.w3.org/1999/xlink" xlink:href="ZooKeys-054-001-g054.jpg" position="float" orientation="portrait" xlink:type="simple"/></fig></tp:treatment-sec><tp:treatment-sec sec-type="Biology"><title>Biology.</title><p>Unknown.</p></tp:treatment-sec><tp:treatment-sec sec-type="Etymology"><title>Etymology.</title><p>From “annulus” (Latin for “ring”), and “fero” (Latin for “carry”), because of the white basal ring of the hind tibia.</p></tp:treatment-sec></tp:taxon-treatment><tp:taxon-treatment><tp:treatment-meta><mixed-citation publication-type="journal"><person-group><name><surname>van Achterberg</surname><given-names>Cornelis</given-names></name><name><surname>Long</surname><given-names>Khuat Dang</given-names></name></person-group><article-title>Revision of the Agathidinae (Hymenoptera, Braconidae) of Vietnam, with the description of forty-two new species and three new genera</article-title><source>Zookeys</source><day>09</day><month>9</month><year>2010</year><volume>2010</volume><issue>54</issue><fpage>1</fpage><lpage>184</lpage><pub-id pub-id-type="doi">10.3897/zookeys.54.475</pub-id></mixed-citation></tp:treatment-meta><tp:nomenclature><tp:taxon-name>
                            <tp:taxon-name-part taxon-name-part-type="genus">Therophilus</tp:taxon-name-part>
                            <tp:taxon-name-part taxon-name-part-type="species">cattienensis</tp:taxon-name-part>
                            <object-id xmlns:xlink="http://www.w3.org/1999/xlink" xlink:type="simple">urn:lsid:zoobank.org:act:C1A6A43F-2997-4075-B2D0-7C078F96D81C</object-id>
                        </tp:taxon-name><tp:taxon-status xmlns:xlink="http://www.w3.org/1999/xlink" xlink:type="simple">sp. n.</tp:taxon-status><xref ref-type="fig" rid="F55">Figs 229</xref><xref ref-type="fig" rid="F56">–237</xref></tp:nomenclature><tp:treatment-sec sec-type="Type material"><title>Type material.</title><p>Holotype, ♀ (RMNH), “S. Vietnam: Dong Nai, Cat Tien N.P., Mal. traps, c. 100 m, 9.iv-13.v.2007, M.P. Quy, N.T. Manh &amp; C. v. Achterberg, RMNH’07”. Paratype: 2 ♂ (IEBR, RMNH), “S. Vietnam: Dak Lak, Chu Yang Sin N.P., n[ea]r dam, 840–940 m, 2–10.vi.2007, Mal. traps, C. v. Achterberg &amp; R. de Vries, RMNH’07”.</p></tp:treatment-sec><tp:treatment-sec sec-type="Diagnosis"><title>Diagnosis.</title><p>The new species is close to <tp:taxon-name>Therophilus lanyuensis</tp:taxon-name> (Chou &amp; Sharkey, 1989) comb. n. from China, but differs by having the precoxal sulcus weakly crenulate and narrow (<tp:taxon-name>Therophilus lanyuensis</tp:taxon-name>: distinctly crenulate and wide), the metapleuron rugose-punctate (lanyuensis: reticulate ventrally), the mesopleuron below the precoxal sulcus smooth (lanyuensis: densely punctate) and about 28 antennal segments (lanyuensis: 38–40).</p></tp:treatment-sec><tp:treatment-sec sec-type="Description"><title>Description.</title><p>Holotype, ♀, length of body 3.3 mm, of fore wing 2.6 mm, of ovipositor sheath 2.4 mm.</p><sec sec-type="Head"><title>Head.</title><p>Antennal segments 28, length of third segment 1.2 times fourth segment, length of third, fourth and penultimate segments 4.0, 3.3 and 2.3 times their width, respectively; length of apical antennal segment 1.4 times as long as penultimate segment; maxillary palp 0.8 times height of head; malar space 2.5 times as long as basal width of mandible; in dorsal view length of eye 5.7 times temple; ocelli in high triangle (<xref ref-type="fig" rid="F56">Fig. 236</xref>), POL:OD:OOL= 6:4:9; with two carinae between antennal sockets; face with distinct punctures; frons with distinct punctures laterally; vertex and temple shiny with sparse fine punctures.</p></sec><sec sec-type="Mesosoma"><title>Mesosoma.</title><p>Length of mesosoma 1.5 times its height; pronotal trough rugose, dorsally rugose-punctate; area near lateral carina of mesoscutum crenulate; mesoscutum shiny, sparsely punctate and setose; notauli complete, wide and largely crenulate; scutellar sulcus 0.5 times as long as scutellum with 3 carinae; scutellum without subposterior crest (<xref ref-type="fig" rid="F56">Fig. 231</xref>), sparsely but distinctly punctate; precoxal sulcus weakly crenulate and narrow; mesopleuron below precoxal sulcus smooth; mesopleuron above precoxal sulcus with sparse distinct punctures; metapleuron rugose-punctate; propodeum reticulate-rugose.</p></sec><sec sec-type="Wings"><title>Wings.</title><p>Fore wing: second submarginal medium-sized and triangular (<xref ref-type="fig" rid="F56">Fig. 233</xref>); marginal cell narrow (<xref ref-type="fig" rid="F56">Fig. 233</xref>); vein SR1 straight; r:3-SR+SR1=2:37. Hind wing: vein M+CU 1.3 times as long as vein 1-M (22:17).</p></sec><sec sec-type="Legs"><title>Legs.</title><p>Length of hind femur, tibia and basitarsus 2.6, 5.0 and 7.5 times their width, respectively; hind femur (as remainder of legs) with short setae; length of outer and inner spur of middle tibia 0.4 and 0.6 times middle basitarsus, respectively; outer side of middle tibia with 4 pegs; length of outer and inner spur of hind tibia 0.3 and 0.5 times hind basitarsus, respectively (figs); tarsal claws with lobe.</p></sec><sec sec-type="Metasoma"><title>Metasoma.</title><p>Length of first tergite 1.3 times its apical width (<xref ref-type="fig" rid="F56">Fig. 232</xref>); first tergite coarsely longitudinally striate (rather costate); second tergite 0.9 times as long as third tergite, smooth but partly superficially granulate and with smooth transverse groove (<xref ref-type="fig" rid="F56">Fig. 232</xref>); remainder of metasoma smooth; ovipositor sheath 0.9 times as long as fore wing.<!--PageBreak--></p></sec><sec sec-type="Colour"><title>Colour.</title><p>Brownish-yellow; propodeum, apex of hind tibia and hind tarsus, first tergite basally and third-seventh tergites largely dark brown; pterostigma dark brown; wing membrane subhyaline.</p></sec><sec sec-type="Variation"><title>Variation.</title><p>Antennal segments of female 28, of male 30; outer side of middle tibia with row of 1–4 pegs; length of hind femur 2.6–3.0 times as long as wide; second tergite pale yellow (♀) or largely dark brown (♂), smooth or partly superficially granulate; length of body 3.2–3.3 mm, of fore wing 4.4–4.6 mm; head dorsally, mesopleuron partly and metapleuron of males dark brown or blackish.</p></sec></tp:treatment-sec><tp:treatment-sec sec-type="Distribution"><title>Distribution.</title><p>S Vietnam: Dak Lak, Dong Nai.</p><fig id="F55" position="float" orientation="portrait"><label>Figure 229.</label><caption><p><tp:taxon-name>Therophilus cattienensis</tp:taxon-name> sp. n., female, holotype. Habitus lateral.</p></caption><graphic xmlns:xlink="http://www.w3.org/1999/xlink" xlink:href="ZooKeys-054-001-g055.jpg" position="float" orientation="portrait" xlink:type="simple"/></fig><fig id="F56" position="float" orientation="portrait"><label>Figures 230–237.</label><caption><p><tp:taxon-name>Therophilus cattienensis</tp:taxon-name> sp. n., female, holotype. <bold>230</bold> mesosoma lateral <bold>231</bold> mesosoma dorsal <bold>232</bold> first-third metasomal tergites dorsal <bold>233</bold> wings <bold>234</bold> hind femur lateral <bold>235</bold> head anterior <bold>236</bold> head dorsal <bold>237</bold> head lateral.</p></caption><graphic xmlns:xlink="http://www.w3.org/1999/xlink" xlink:href="ZooKeys-054-001-g056.jpg" position="float" orientation="portrait" xlink:type="simple"/></fig></tp:treatment-sec><tp:treatment-sec sec-type="Biology"><title>Biology.</title><p>Unknown.</p></tp:treatment-sec><tp:treatment-sec sec-type="Etymology"><title>Etymology.</title><p>Named after the type locality: Cat Tien National Park.</p></tp:treatment-sec></tp:taxon-treatment><tp:taxon-treatment><tp:treatment-meta><mixed-citation publication-type="journal"><person-group><name><surname>van Achterberg</surname><given-names>Cornelis</given-names></name><name><surname>Long</surname><given-names>Khuat Dang</given-names></name></person-group><article-title>Revision of the Agathidinae (Hymenoptera, Braconidae) of Vietnam, with the description of forty-two new species and three new genera</article-title><source>Zookeys</source><day>09</day><month>9</month><year>2010</year><volume>2010</volume><issue>54</issue><fpage>1</fpage><lpage>184</lpage><pub-id pub-id-type="doi">10.3897/zookeys.54.475</pub-id></mixed-citation></tp:treatment-meta><tp:nomenclature><tp:taxon-name>
                            <tp:taxon-name-part taxon-name-part-type="genus">Therophilus</tp:taxon-name-part>
                            <tp:taxon-name-part taxon-name-part-type="species">contrastus</tp:taxon-name-part>
                            <object-id xmlns:xlink="http://www.w3.org/1999/xlink" xlink:type="simple">urn:lsid:zoobank.org:act:D8721AA6-7169-45A9-B605-97DDFB9B8E58</object-id>
                        </tp:taxon-name><tp:taxon-status xmlns:xlink="http://www.w3.org/1999/xlink" xlink:type="simple">sp. n.</tp:taxon-status><xref ref-type="fig" rid="F57">Figs 238</xref><xref ref-type="fig" rid="F58">–246</xref></tp:nomenclature><tp:treatment-sec sec-type="Type material"><title>Type material.</title><p>Holotype, ♀ (RMNH), “S. Vietnam: Dong Nai, Cat Tien N.P., c 100 m, 13–19.v.2007, Crocodile tr[ail], Mal. traps, C. v. Achterberg &amp; R. de Vries, RMNH’07”. Paratypes (3 ♀): 1 ♀ (IEBR), id. but <tp:taxon-name>Ficus</tp:taxon-name> trail, 9–30.iv.2007; 1 ♀ (RMNH), “Museum Leiden, Vietnam (Dong Nai Prov.), Cat Tien N.P., Ben Cu trail, 14–20.v.2007, C. van Achterberg, R. de Vries &amp; E. Gassó Miracle”, “mixed bamboo and wood [= deciduous] <!--PageBreak--><!--PageBreak-->forest, by hand, 220 m, 11°26'54.8N; 107°26'30.9E; 1 ♀ (IEBR), Aga. 092, “N. Vietnam: Ha Noi, Gia Lam, orchard, MT, 20–30.iv.2001, K.D. Long”.</p></tp:treatment-sec><tp:treatment-sec sec-type="Diagnosis"><title>Diagnosis.</title><p>The new species is similar to <tp:taxon-name>Therophilus lienhoachihensis</tp:taxon-name> (Chou &amp; Sharkey, 1989), but differs by having the notauli fused posteriorly, forming a large crenulate area (<tp:taxon-name>Therophilus lienhoachihensis</tp:taxon-name>:rugose); the scutellum with sparse fine punctures ( lienhoachihensis:rugose-punctate) and the mesonotum reddish yellow (lienhoachihensis:black). <tp:taxon-name>Bassus albifasciatus</tp:taxon-name> (Watanabe, 1934) is similar, but <tp:taxon-name>Therophilus contrastus</tp:taxon-name> differs by having the tarsal claws with a large lobe (<tp:taxon-name>Bassus albifasciatus</tp:taxon-name>: claws without a lobe); outer side of the middle tibia with a row of 4–5 pegs (albifasciatus: 4–10 pegs); the pronotum crenulate anteriorly (albifasciatus: with two carinae) and the head entirely black (albifasciatus: reddish-brown). The new species is also close to <tp:taxon-name>Therophilus festivus</tp:taxon-name> (Muesebeck, 1953), but differs by having the first tergite about 1.7 times as long as its apical width (<tp:taxon-name>Therophilus festivus</tp:taxon-name>: 1.8–1.9 times); pronotum and mesonotum reddish-yellow (festivus: black)and basal half of hind tibia without a dark brown basal ring (festivus: basal ring usually present).</p></tp:treatment-sec><tp:treatment-sec sec-type="Description"><title>Description.</title><p>Holotype, ♀, length of body 5.2 mm, of fore wing 3.6 mm, ovipositor sheath 3.0 mm.</p><sec sec-type="Head"><title>Head.</title><p>Antennal segments 36, length of third segment 1.2 times fourth segment, length of third, fourth and penultimate segments 3.7, 3.1 and 2.0 times their width, respectively; length of apical antennal segment 1.3 times as long as penultimate segment; maxillary palp 2.2 times height of head; malar space 2.7 times as long as basal width of mandible; in dorsal view length of eye 3.5 times temple; temple directly narrowed posteriorly (<xref ref-type="fig" rid="F58">Fig. 246</xref>); POL:OD:OOL= 9:6:11; face with densely punctate<!--PageBreak--><!--PageBreak-->; frons rather dull and distinctly punctate laterally (<xref ref-type="fig" rid="F58">Fig. 246</xref>); vertex and temple with sparse fine punctures.</p></sec><sec sec-type="Mesosoma"><title>Mesosoma.</title><p>Length of mesosoma 1.5 times its height; subpronope shallow; pronotal trough largely smooth, crenulate anteriorly, dorsally with sparse fine punctures; area near lateral carina of mesoscutum crenulate; mesoscutum with very sparse fine punctures; notauli complete and crenulate; scutellar sulcus 0.6 times as long as dorsal face of scutellum and with 3 carinae; scutellum with sparse punctures, subposterior crest short (<xref ref-type="fig" rid="F58">Fig. 240</xref>); precoxal sulcus complete and largely crenulate (<xref ref-type="fig" rid="F58">Fig. 239</xref>); mesopleuron with sparse distinct punctures; mesopleuron rugose-punctate anteriorly, reticulate-rugose posteriorly; propodeum largely reticulate-rugose; propodeal spiracle small, as long as wide.</p></sec><sec sec-type="Wings"><title>Wings.</title><p>Fore wing: second submarginal cell small (<xref ref-type="fig" rid="F58">Fig. 242</xref>); vein SR1 straight; r:3-SR+SR1 = 3:62. Hind wing: vein M+CU 0.8 times as long as vein 1-M.</p></sec><sec sec-type="Legs"><title>Legs.</title><p>Length of hind femur, tibia and basitarsus 3.8, 6.1 and 9.2 times their width, respectively; hind femur (as remainder of legs) with short setae (<xref ref-type="fig" rid="F58">Fig. 243</xref>); length of outer and inner spur of middle tibia 0.4 and 0.7 times middle basitarsus, respectively; outer side of middle tibia with a row of 3 pegs; length of outer and inner spur of hind tibia 0.3 and 0.5 times hind basitarsus, respectively; outer apex of hind tibia with a cluster of 7 pegs; tarsal claws with a distinct lobe.</p></sec><sec sec-type="Metasoma"><title>Metasoma.</title><p>First tergite longitudinally striate without dorsal carinae; length of first tergite 1.7 times its apical width (<xref ref-type="fig" rid="F58">Fig. 241</xref>); second tergite with weak transverse groove, slightly striate (<xref ref-type="fig" rid="F58">Fig. 241</xref>); remainder of metasoma shiny and smooth; ovipositor sheath 0.8 times as long as fore wing.</p></sec><sec sec-type="Colour"><title>Colour.</title><p>Black; mouthparts, fore and middle legs, hind trochantellus and basal half of hind tibia pale yellow; pronotum, mesonotum, mesopleuron above precoxal sulcus orange brown; second tergite basally, first-second tergites laterally ivory; pterostigma dark brown; wing membrane subhyaline.</p></sec><sec sec-type="Variation"><title>Variation.</title><p>Antenna with 33–36 segments; first tergite 1.7–1.9 times as long as its apical width; second tergite weakly longitudinally striate or smooth; ovipositor sheath 0.8–0.9 times as long as fore wing; length of body 4.9–5.2 mm and of fore wing 3.6–3.8 mm.</p></sec></tp:treatment-sec><tp:treatment-sec sec-type="Distribution"><title>Distribution.</title><p>NE Vietnam: Ha Noi and S Vietnam: Dong Nai.</p><fig id="F57" position="float" orientation="portrait"><label>Figure 238.</label><caption><p><tp:taxon-name>Therophilus contrastus</tp:taxon-name> sp. n., female, holotype. Habitus lateral.</p></caption><graphic xmlns:xlink="http://www.w3.org/1999/xlink" xlink:href="ZooKeys-054-001-g057.jpg" position="float" orientation="portrait" xlink:type="simple"/></fig><fig id="F58" position="float" orientation="portrait"><label>Figures 239–246.</label><caption><p><tp:taxon-name>Therophilus contrastus</tp:taxon-name> sp. n., female, holotype. <bold>239</bold> mesosoma lateral <bold>240</bold> mesosoma dorsal <bold>241</bold> first-third metasomal tergites dorsal <bold>242</bold> wings <bold>243</bold> hind femur lateral <bold>244</bold> head lateral <bold>245</bold> head anterior <bold>246</bold> head dorsal.</p></caption><graphic xmlns:xlink="http://www.w3.org/1999/xlink" xlink:href="ZooKeys-054-001-g058.jpg" position="float" orientation="portrait" xlink:type="simple"/></fig></tp:treatment-sec><tp:treatment-sec sec-type="Biology"><title>Biology.</title><p>Unknown.</p></tp:treatment-sec><tp:treatment-sec sec-type="Etymology"><title>Etymology.</title><p>From “contra” (Latin for “opposite”), because of the contrasting orange and black body colour.</p></tp:treatment-sec></tp:taxon-treatment><tp:taxon-treatment><tp:treatment-meta><mixed-citation publication-type="journal"><person-group><name><surname>van Achterberg</surname><given-names>Cornelis</given-names></name><name><surname>Long</surname><given-names>Khuat Dang</given-names></name></person-group><article-title>Revision of the Agathidinae (Hymenoptera, Braconidae) of Vietnam, with the description of forty-two new species and three new genera</article-title><source>Zookeys</source><day>09</day><month>9</month><year>2010</year><volume>2010</volume><issue>54</issue><fpage>1</fpage><lpage>184</lpage><pub-id pub-id-type="doi">10.3897/zookeys.54.475</pub-id></mixed-citation></tp:treatment-meta><tp:nomenclature><tp:taxon-name>
                            <tp:taxon-name-part taxon-name-part-type="genus">Therophilus</tp:taxon-name-part>
                            <tp:taxon-name-part taxon-name-part-type="species">crenulisulcatus</tp:taxon-name-part>
                            <object-id xmlns:xlink="http://www.w3.org/1999/xlink" xlink:type="simple">urn:lsid:zoobank.org:act:69A1A1CF-E8EA-4BAB-8A5A-0B32E4559A6D</object-id>
                        </tp:taxon-name><tp:taxon-status xmlns:xlink="http://www.w3.org/1999/xlink" xlink:type="simple">sp. n.</tp:taxon-status><xref ref-type="fig" rid="F59">Figs 247</xref><xref ref-type="fig" rid="F60">–255</xref></tp:nomenclature><tp:treatment-sec sec-type="Type material"><title>Type material.</title><p>Holotype, ♀ (RMNH) “NW Vietnam: Tonkin, Hoang Lien N.R., 15 km W Sa Pa, c 1900 m, 15–21.x.1999, Malaise traps, C. v. Achterberg, RMNH’99”.</p></tp:treatment-sec><tp:treatment-sec sec-type="Diagnosis"><title>Diagnosis.</title><p><tp:taxon-name>Therophilus daanyuanensis</tp:taxon-name> (Chen &amp; Yang, 2006) comb. n. from Fujian (China) is similar but <tp:taxon-name>Therophilus daanyuanensis</tp:taxon-name> has no medio-posterior groove of the mesoscutum, the tegulae, the mesopleuron and the metapleuron partly orange brown, the first tergite distinctly longitudinally striate, the second tergite striate and with a wide curved transverse depression, the fore coxa and trochanter and trochantellus brownish-yellow and the middle tibia completely ivory.</p></tp:treatment-sec><tp:treatment-sec sec-type="Description"><title>Description.</title><p>Holotype, ♀, length of body 3.3 mm, of fore wing 3.1 mm, ovipositor sheath 2.5 mm.</p><sec sec-type="Head"><title>Head.</title><p>Antenna with 27 segments, length of third segment 1.2 times fourth segment, length of third, fourth and penultimate segments 3.5, 3.0 and 1.5 times their width, respectively; length of maxillary palp 0.7 times height of head; malar space 2.3 times as long as basal width of mandible; in dorsal view length of eye 2.1 times temple; temple gradually narrowed posteriorly (<xref ref-type="fig" rid="F60">Fig. 254</xref>); POL:OD:OOL = 8:5:10; face shiny and punctulate, with a small narrow groove medio-dorsally; clypeus largely smooth and weakly convex, mainly dorsally punctulate; frons with a weak medial ridge (<xref ref-type="fig" rid="F60">Fig. 254</xref>), moderately concave anteriorly, smooth medially and sparsely punctulate laterally and with an indistinct triangular area in front of anterior ocellus; vertex and temple shiny, largely smooth and sparsely punctulate.</p></sec><sec sec-type="Mesosoma"><title>Mesosoma.</title><p>Length of mesosoma 1.3 times its height; pronotum smooth without carinae anteriorly, rather sparsely punctate dorso-posteriorly and posterior groove finely crenulate; area near lateral carina of mesoscutum crenulate; mesoscutum largely setose and smooth, only somewhat spaced punctulate, medio-po<!--PageBreak--><!--PageBreak-->steriorly lobes flattened; notauli complete and narrowly crenulate, but somewhat widened posteriorly; scutellar sulcus 0.5 times as long as dorsal face of scutellum, moderately deep and with 3 carinae; scutellum shiny and smooth, subposterior crest obsolescent but with a rather wide and coarsely crenulate groove in front of it (<xref ref-type="fig" rid="F60">Fig. 249</xref>) and medio-posterior depression narrow and finely crenulate; precoxal sulcus narrow, rather deep, narrowly crenulate and anteriorly absent (<xref ref-type="fig" rid="F60">Fig. 248</xref>); mesopleuron below precoxal sulcus smooth as remainder of mesopleuron, setose (including speculum); metapleuron densely setose, dorsally rather densely and moderately punctate and ventral half reticulate-rugose; propodeum spaced reticulate, with transverse carina and dorsal areola (<xref ref-type="fig" rid="F60">Fig. 249</xref>); propodeal spiracle small, 1.5 times as long as wide.</p></sec><sec sec-type="Wings"><title>Wings.</title><p>Fore wing: second submarginal cell small and petiolate (<xref ref-type="fig" rid="F60">Fig. 251</xref>); vein SR1 bent towards pterostigma; r:3-SR+SR1 = 3:43; r-m about twice as long as petiolus (<xref ref-type="fig" rid="F60">Fig. 251</xref>); apical half of subbasal cell densely setose. Hind wing: vein M+CU as long as vein 1-M; setose near vein cu-a.</p></sec><sec sec-type="Legs"><title>Legs.</title><p>Length of hind femur, tibia and basitarsus 3.6, 6.4 and 9 times their width, respectively; hind femur largely smooth, spaced punctulate and with medium-sized setae (<xref ref-type="fig" rid="F60">Fig. 252</xref>); length of outer and inner spur of middle tibia both 0.45 times middle basitarsus, respectively; outer side of middle tibia with a row of 3 minute pegs and 2 minute pegs apically; length of outer and inner spurs of hind tibia 0.4 and 0.5 times hind basitarsus, respectively; tarsal claws with large lobe.</p></sec><sec sec-type="Metasoma"><title>Metasoma.</title><p>First tergite widened posteriorly, sparsely and weakly striate, with dorsal carinae weakly developed, its length 1.5 times its apical width (<xref ref-type="fig" rid="F60">Fig. 250</xref>); second tergite smooth, somewhat narrowed anteriorly and with a curved transverse groove (<xref ref-type="fig" rid="F60">Fig. 250</xref>); remainder of metasoma (including weakly impressed second suture) smooth; ovipositor sheath 0.81 times as long as fore wing.</p></sec><sec sec-type="Colour"><title>Colour.</title><p>Black; palpi pale yellowish; middle and hind spurs white; antenna, legs (but fore tibia brown and fore femur partly yellowish-brown, hind and middle basitarsi basally, hind tibia with a narrow basal and a wide submedial band white or ivory), tegulae, metasoma (but baso-ventrally pale brown), veins and pterostigma dark brown; wing membrane slightly infuscate.</p></sec></tp:treatment-sec><tp:treatment-sec sec-type="Distribution"><title>Distribution.</title><p>NW Vietnam: Lao Cai.</p><fig id="F59" position="float" orientation="portrait"><label>Figure 247.</label><caption><p><tp:taxon-name>Therophilus crenulisulcatus</tp:taxon-name> sp. n., female, holotype. Habitus lateral.</p></caption><graphic xmlns:xlink="http://www.w3.org/1999/xlink" xlink:href="ZooKeys-054-001-g059.jpg" position="float" orientation="portrait" xlink:type="simple"/></fig><fig id="F60" position="float" orientation="portrait"><label>Figures 248–255.</label><caption><p><tp:taxon-name>Therophilus crenulisulcatus</tp:taxon-name> sp. n., female, holotype. <bold>248</bold> mesosoma lateral <bold>249</bold> mesosoma dorsal <bold>250</bold> first-third metasomal tergites dorsal <bold>251</bold> wings <bold>252</bold> hind femur lateral <bold>253</bold> head anterior <bold>254</bold> head dorsal <bold>255</bold> head lateral.</p></caption><graphic xmlns:xlink="http://www.w3.org/1999/xlink" xlink:href="ZooKeys-054-001-g060.jpg" position="float" orientation="portrait" xlink:type="simple"/></fig></tp:treatment-sec><tp:treatment-sec sec-type="Biology"><title>Biology.</title><p>Unknown.</p></tp:treatment-sec><tp:treatment-sec sec-type="Etymology"><title>Etymology.</title><p>From “crenulatus” (Latin for “finely notched”), and “sulcus” (Latin for “groove”), because of the crenulate posterior groove of the pronotum.</p></tp:treatment-sec></tp:taxon-treatment><tp:taxon-treatment><tp:treatment-meta><mixed-citation publication-type="journal"><person-group><name><surname>van Achterberg</surname><given-names>Cornelis</given-names></name><name><surname>Long</surname><given-names>Khuat Dang</given-names></name></person-group><article-title>Revision of the Agathidinae (Hymenoptera, Braconidae) of Vietnam, with the description of forty-two new species and three new genera</article-title><source>Zookeys</source><day>09</day><month>9</month><year>2010</year><volume>2010</volume><issue>54</issue><fpage>1</fpage><lpage>184</lpage><pub-id pub-id-type="doi">10.3897/zookeys.54.475</pub-id></mixed-citation></tp:treatment-meta><tp:nomenclature><tp:taxon-name>
                            <tp:taxon-name-part taxon-name-part-type="genus">Therophilus</tp:taxon-name-part>
                            <tp:taxon-name-part taxon-name-part-type="species">depressiferus</tp:taxon-name-part>
                            <object-id xmlns:xlink="http://www.w3.org/1999/xlink" xlink:type="simple">urn:lsid:zoobank.org:act:7E491474-C571-4B5B-A1D6-5F2DF2A2D022</object-id>
                        </tp:taxon-name><tp:taxon-status xmlns:xlink="http://www.w3.org/1999/xlink" xlink:type="simple">sp. n.</tp:taxon-status><xref ref-type="fig" rid="F61">Figs 256</xref><xref ref-type="fig" rid="F62">–266</xref></tp:nomenclature><tp:treatment-sec sec-type="Type material"><title>Type material.</title><p>Holotype, ♀ (RMNH), “N. Vietnam: Ninh Binh, Cuc Phuong N.P., n[ea]r centre, c 225 m, 29.vi-18.vii.2000, Mai Phu Quy, RMNH’01”. Paratypes (2 <!--PageBreak-->♀): 1♀ (IEBR), same data as holotype; 1 ♀ (RMNH), “S. Vietnam: Dong Nai, Cat Tien N.P., Mal. traps, c 100 m, 9.iv.2007–13.v.2007, M.P. Quy, N.T. Manh &amp; C. v. Achterberg, RMNH’07”.</p></tp:treatment-sec><tp:treatment-sec sec-type="Diagnosis"><title>Diagnosis.</title><p>The new species is similar to <tp:taxon-name>Therophilus rudimentarius</tp:taxon-name> (Enderlein, 1920) comb. n., but differs by having POL half as long as OOL (<tp:taxon-name>Therophilus rudimentarius</tp:taxon-name>:0.7 times); the pronotal trough crenulate medially, rugose-punctate ventrally and sparsely finely punctate dorsally (rudimentarius:entirely punctate); the mesosoma 1.8 times as long as high (rudimentarius:1.4 times); the first tergite 1.5 times as long wide apically (rudimentarius:1.6 times). The new species is similar to <tp:taxon-name>Bassus albifasciatus</tp:taxon-name> (Watanabe, 1934), but differs by having the tarsal claws with a distinct lobe (<tp:taxon-name>Bassus albifasciatus</tp:taxon-name>:simple); the first tergite 1.5 times as long as wide apically (albifasciatus:1.8 times) and the second tergite entirely black (albifasciatus: basal 0.6 reddish-brown to black).</p></tp:treatment-sec><tp:treatment-sec sec-type="Description"><title>Description.</title><p>Holotype, ♀, length of body 8.5 mm, of fore wing 7.4 mm, of ovipositor sheath 7.2 mm.</p><sec sec-type="Head"><title>Head.</title><p>Antennal segments 45; length of third segment 1.3 times fourth segment, length of third, fourth and penultimate segments 2.8, 2.5 and 1.5 times their width, respectively; length of apical segment 2.3 times as long as penultimate segment; maxillary palp 0.8 times height of head; malar space 2.4 times as long as basal width of mandible; in dorsal view length of eye 4.8 times temple; ocelli in low triangle (<xref ref-type="fig" rid="F62">Fig. 264</xref>), POL:OD:OOL= 7:6:13; face densely punctate (<xref ref-type="fig" rid="F62">Fig. 263</xref>); frons smooth, laterally densely punctate and concave near antennal sockets (<xref ref-type="fig" rid="F62">Fig. 264</xref>); vertex and temple shiny with sparse punctures.</p></sec><sec sec-type="Mesosoma"><title>Mesosoma.</title><p>Length of mesosoma 1.8 times its height; pronotum shiny with rugae ventrally, dorsally pronotum with dense fine punctures (<xref ref-type="fig" rid="F62">Fig. 257</xref>); area near lateral carina of mesoscutum crenulate; lateral lobes of mesoscutum shiny, sparsely<!--PageBreak--><!--PageBreak--> punctate, slightly flat posteriorly; middle lobe of mesoscutum with dense punctures medially, smooth laterally and apically; notauli deep and crenulate, united posteriorly forming short groove near scutellar sulcus; scutellar sulcus 0.7 times as long as dorsal face of scutellum and with 4 carinae; scutellum convex with sparse distinct punctures, subposterior crest transverse, interrupted medially (<xref ref-type="fig" rid="F62">Fig. 258</xref>); precoxal sulcus wide, strongly crenulate (<xref ref-type="fig" rid="F62">Fig. 257</xref>); mesopleuron below precoxal sulcus areolate-rugose anteriorly, rugose-punctate posteriorly; mesopleuron above precoxal sulcus largely smooth medially, distinctly punctate posteriorly; metapleuron reticulate-punctate dorsally, ventrally setose and largely rugose; propodeum largely areolate-rugose with 5 transverse carinae medially; propodeal spiracle medium-sized, 1.7 times as long as wide.</p></sec><sec sec-type="Wings"><title>Wings.</title><p>Fore wing: second submarginal cell medium-sized triangular (<xref ref-type="fig" rid="F62">Fig. 260</xref>); vein SR1 straight; r:3-SR+SR1=7:78. Hind wing: vein M+CU 0.8 times as long as vein 1-M.</p></sec><sec sec-type="Legs"><title>Legs.</title><p>Length of hind femur, tibia and basitarsus 3.7, 6.7 and 8.0 times their width, respectively; hind femur (as remainder of legs) with short setae (<xref ref-type="fig" rid="F62">Fig. 261</xref>); length of outer and inner spur of middle tibia 0.3 and 0.5 times middle basitarsus, respectively; outer side of middle tibia with 1 peg and a cluster of 5 pegs at apex; hind tibia distinctly narrowed basally and widened apically (<xref ref-type="fig" rid="F61">Fig. 256</xref>); length of outer and inner spur of hind tibia 0.3 and 0.4 times hind basitarsus, respectively; outer side of hind tibia with a cluster of 12 pegs (figs); hind coxa distinctly punctate; hind femur reticulate-punctate; tarsal claws with a large lobe (<xref ref-type="fig" rid="F62">Fig. 262</xref>).</p></sec><sec sec-type="Metasoma"><title>Metasoma.</title><p>First tergite distinctly depressed laterally; length of first tergite 1.5 times its apical width (<xref ref-type="fig" rid="F62">Fig. 259</xref>); dorsal carinae developed, intermingled with striae at apical third; first tergite longitudinally rugose-striate, coriaceous apically, area between striae granulate; second tergite with weak rugose transverse groove; basal area of second tergite with sparse setae and punctures (<xref ref-type="fig" rid="F62">Fig. 259</xref>); ovipositor sheath 0.97 times as long as fore wing.</p></sec><sec sec-type="Colour"><title>Colour.</title><p>Black; mouthparts, fore leg and middle tibia and tarsus yellow; medial round area of face, malar space and temple partly, mesoscutum, tegula reddish yellow; hind tibia (but basal pale yellow ring and yellow spurs) and tarsus brown; first-second metasomal tergites ivory ventrally; wing membrane dark brown, with pale band extending from vein 2-SR+M to vein 3-CU1.</p></sec><sec sec-type="Variation"><title>Variation.</title><p>Length of body 8.2–9.3 mm, of fore wing 7.0–7.4 mm, vein M+CU 0.7–0.8 times vein 1-M, outer side of middle tibia with 2–12 pegs; second tergite without weak transverse groove; large reddish-yellow medial area of face may be fused with clypeus; entirely malar space and temple may be reddish-yellow; length of ovipositor sheath 1.0–1.1 times fore wing; wing membrane dark brown or yellowish-brown; basal ring of hind tibia white or pale brownish.</p></sec></tp:treatment-sec><tp:treatment-sec sec-type="Distribution"><title>Distribution.</title><p>N Vietnam: Ninh Binh and S Vietnam: Dong Nai.</p><fig id="F61" position="float" orientation="portrait"><label>Figure 256.</label><caption><p><tp:taxon-name>Therophilus depressiferus</tp:taxon-name> sp. n., female, holotype. Habitus lateral.</p></caption><graphic xmlns:xlink="http://www.w3.org/1999/xlink" xlink:href="ZooKeys-054-001-g061.jpg" position="float" orientation="portrait" xlink:type="simple"/></fig><fig id="F62" position="float" orientation="portrait"><label>Figures 257–266.</label><caption><p><tp:taxon-name>Therophilus depressiferus</tp:taxon-name> sp. n., female, holotype. <bold>257</bold> mesosoma lateral <bold>258</bold> mesosoma dorsal <bold>259</bold> first-third metasomal tergites dorsal <bold>260</bold> wings <bold>261</bold> hind femur lateral <bold>262</bold> hind tarsus lateral <bold>263</bold> head anterior <bold>264</bold> head dorsal <bold>265</bold> head lateral <bold>266</bold> frons dorso-lateral.</p></caption><graphic xmlns:xlink="http://www.w3.org/1999/xlink" xlink:href="ZooKeys-054-001-g062.jpg" position="float" orientation="portrait" xlink:type="simple"/></fig></tp:treatment-sec><tp:treatment-sec sec-type="Biology"><title>Biology.</title><p>Unknown.</p></tp:treatment-sec><tp:treatment-sec sec-type="Etymology"><title>Etymology.</title><p>From “depressus” (Latin for “pressed down”), and “fero” (Latin for “carry”), because of the depressed frons.</p></tp:treatment-sec></tp:taxon-treatment><tp:taxon-treatment><tp:treatment-meta><mixed-citation publication-type="journal"><person-group><name><surname>van Achterberg</surname><given-names>Cornelis</given-names></name><name><surname>Long</surname><given-names>Khuat Dang</given-names></name></person-group><article-title>Revision of the Agathidinae (Hymenoptera, Braconidae) of Vietnam, with the description of forty-two new species and three new genera</article-title><source>Zookeys</source><day>09</day><month>9</month><year>2010</year><volume>2010</volume><issue>54</issue><fpage>1</fpage><lpage>184</lpage><pub-id pub-id-type="doi">10.3897/zookeys.54.475</pub-id></mixed-citation></tp:treatment-meta><tp:nomenclature><tp:taxon-name>
                            <tp:taxon-name-part taxon-name-part-type="genus">Therophilus</tp:taxon-name-part>
                            <tp:taxon-name-part taxon-name-part-type="species">elongator</tp:taxon-name-part>
                            <object-id xmlns:xlink="http://www.w3.org/1999/xlink" xlink:type="simple">urn:lsid:zoobank.org:act:10E7D393-F094-4F44-8C90-B0A206129883</object-id>
                        </tp:taxon-name><tp:taxon-status xmlns:xlink="http://www.w3.org/1999/xlink" xlink:type="simple">sp. n.</tp:taxon-status><xref ref-type="fig" rid="F63">Figs 267</xref><xref ref-type="fig" rid="F64">–275</xref></tp:nomenclature><tp:treatment-sec sec-type="Type material"><title>Type material.</title><p>Holotype, ♀ (RMNH), “C. Vietnam: Ha Tinh, Vu Quang N.P., 97 m, 18°19'43N; 105°26'29E, 23.ix.-5.x.2009, Mal[aise] trap 21, C. v. Achterberg &amp; R. de Vries, RMNH’09”.</p></tp:treatment-sec><tp:treatment-sec sec-type="Diagnosis"><title>Diagnosis.</title><p>Close to <tp:taxon-name>Therophilus punctiscutum</tp:taxon-name> sp. n. and differs mainly by its pale colour (cf. <xref ref-type="fig" rid="F63">Figs 267</xref>, <xref ref-type="fig" rid="F83">356</xref>) and more robust mesopleuron (cf. <xref ref-type="fig" rid="F64">Figs 268</xref>, <xref ref-type="fig" rid="F84">357</xref>).</p></tp:treatment-sec><tp:treatment-sec sec-type="Description"><title>Description.</title><p>Holotype, ♀, length of body 4.6 mm, of fore wing 3.7 mm, ovipositor sheath 4.3 mm.</p><sec sec-type="Head"><title>Head.</title><p>Antenna with 35 segments, length of third segment 1.3 times fourth segment, length of third, fourth and penultimate segments 3.8, 3.0 and 1.7 times their width, respectively; length of maxillary palp 0.7 times height of head; malar space 1.8 times as long as basal width of mandible; in dorsal view length of eye 4.0 times temple; temple directly narrowed posteriorly (<xref ref-type="fig" rid="F64">Fig. 275</xref>); ocelli in low triangle, POL:OD:OOL= 8:5:11; face shiny, largely smooth and punctulate; clypeus largely smooth and moderately convex; frons with obsolete medial ridge, with wide flattened triangular area in front of anterior ocellus, weakly depressed behind antennal sockets, smooth but sparsely punctulate laterally; vertex and temple shiny and smooth, but temple with sparse punctures.</p></sec><sec sec-type="Mesosoma"><title>Mesosoma.</title><p>Length of mesosoma 1.7 times its height; pronotum largely smooth, but with three carinae anteriorly, with some punctures dorso-posteriorly and posterior groove finely crenulate; area near lateral carina of mesoscutum indistinctly crenulate; mesoscutum spaced punctulate, medio-posteriorly lobes flattened posteriorly; notauli complete and narrowly crenulate, ending distinctly in front of scutellar sulcus; scutellar sulcus half as long as dorsal face of scutellum, shallow, curved and with 3 short carinae; scutellum shiny and smooth (except for some punctures), subposterior crest absent (<xref ref-type="fig" rid="F64">Fig. 269</xref>) and medio-posterior depression narrow, small and smooth; mesopleuron comparatively robust (<xref ref-type="fig" rid="F64">Fig. 268</xref>); precoxal sulcus narrow, rather deep, narrowly crenulate and anteriorly absent (<xref ref-type="fig" rid="F64">Fig. 268</xref>); mesopleuron below precoxal sulcus spaced punctulate; remainder of mesopleuron shiny and largely smooth, but distinctly punctate below scrobe; metapleuron moderately densely setose, dorsally rather coarsely punctate and ventrally rugose; dorsal face of propodeum elongate, moderately rugose, without median carina, and with a small incomplete areola posteriorly (<xref ref-type="fig" rid="F64">Fig. 269</xref>); propodeal spiracle rather small and round.</p></sec><sec sec-type="Wings"><title>Wings.</title><p>Fore wing: second submarginal cell medium-sized and petiolate, petiolus 0.7 times vein r-m and sides of cell curved (<xref ref-type="fig" rid="F64">Fig. 271</xref>); vein SR1 straight; vein 1-R1 distinctly shorter than vein 2-R1; vein r very short, r:3-SR+SR1 = 1:52; apical half of subbasal cell moderately setose. Hind wing: vein M+CU 0.6 times as long as vein 1-M; surroundings of vein cu-a largely glabrous.</p></sec><sec sec-type="Legs"><title>Legs.</title><p>Length of hind femur, tibia and basitarsus 3.8, 8.9 and 9 times their width, respectively; hind femur finely pimply or punctulate and with short setae (<xref ref-type="fig" rid="F64">Fig. 272</xref>); length of outer and inner spur of middle tibia 0.3 and 0.4 times middle basitarsus, respectively; outer side of middle tibia with a row of 3 pegs and 2 pegs at apex; length<!--PageBreak--> of outer and inner spurs of hind tibia 0.2 and 0.4 times hind basitarsus, respectively; tarsal claws with large lobe.</p></sec><sec sec-type="Metasoma"><title>Metasoma.</title><p>First tergite subparallel-sided, with distinct dorsal carinae in its basal half, its length 2.5 times its apical width and rather coarsely longitudinally striate (<xref ref-type="fig" rid="F64">Fig. 270</xref>); second tergite elongate and anteriorly slightly narrowed (<xref ref-type="fig" rid="F64">Fig. 270</xref>), densely and moderately coarsely striate and with a distinct transverse groove; remainder of metasoma (including shallow second suture) smooth; ovipositor sheath 1.18 times as long as fore wing.</p></sec><sec sec-type="Colour"><title>Colour.</title><p>Yellowish-brown; antenna blackish-brown; tegulae, middle coxa, base of middle femur and hind spurs brown; malar space, base of first tergite, basal half of second tergite, ventral half of metasoma and basal ring of hind tibia white; remainder of metasoma and of hind leg dark brown; mandible ivory; palpi, fore leg and remainder of middle leg brownish-yellow; veins and pterostigma dark brown; wing membrane subhyaline but slightly infuscate apically.</p></sec></tp:treatment-sec><tp:treatment-sec sec-type="Distribution"><title>Distribution.</title><p>C Vietnam: Ha Tinh.</p><fig id="F63" position="float" orientation="portrait"><label>Figure 267.</label><caption><p><tp:taxon-name>Therophilus elongator</tp:taxon-name> sp. n., female, holotype. Habitus lateral.</p></caption><graphic xmlns:xlink="http://www.w3.org/1999/xlink" xlink:href="ZooKeys-054-001-g063.jpg" position="float" orientation="portrait" xlink:type="simple"/></fig><fig id="F64" position="float" orientation="portrait"><label>Figures 268–275.</label><caption><p><tp:taxon-name>Therophilus elongator</tp:taxon-name> sp. n., female, holotype. <bold>268</bold> mesosoma lateral <bold>269</bold> mesosoma dorsal <bold>270</bold> first-third metasomal tergites dorsal <bold>271</bold> wings <bold>272</bold> hind femur lateral <bold>273</bold> head anterior <bold>274</bold> head lateral <bold>275</bold> head dorsal.</p></caption><graphic xmlns:xlink="http://www.w3.org/1999/xlink" xlink:href="ZooKeys-054-001-g064.jpg" position="float" orientation="portrait" xlink:type="simple"/></fig></tp:treatment-sec><tp:treatment-sec sec-type="Biology"><title>Biology.</title><p>Unknown.</p></tp:treatment-sec><tp:treatment-sec sec-type="Etymology"><title>Etymology.</title><p>From “elongatus” (Latin for “prolonged”), because of the elongated first metasomal tergite.</p></tp:treatment-sec></tp:taxon-treatment><tp:taxon-treatment><tp:treatment-meta><mixed-citation publication-type="journal"><person-group><name><surname>van Achterberg</surname><given-names>Cornelis</given-names></name><name><surname>Long</surname><given-names>Khuat Dang</given-names></name></person-group><article-title>Revision of the Agathidinae (Hymenoptera, Braconidae) of Vietnam, with the description of forty-two new species and three new genera</article-title><source>Zookeys</source><day>09</day><month>9</month><year>2010</year><volume>2010</volume><issue>54</issue><fpage>1</fpage><lpage>184</lpage><pub-id pub-id-type="doi">10.3897/zookeys.54.475</pub-id></mixed-citation></tp:treatment-meta><tp:nomenclature><tp:taxon-name>
                            <tp:taxon-name-part taxon-name-part-type="genus">Therophilus</tp:taxon-name-part>
                            <tp:taxon-name-part taxon-name-part-type="species">festivus</tp:taxon-name-part>
                        </tp:taxon-name><tp:taxon-authority>(Muesebeck, 1953)</tp:taxon-authority><tp:taxon-status xmlns:xlink="http://www.w3.org/1999/xlink" xlink:type="simple">comb. n.</tp:taxon-status><xref ref-type="fig" rid="F65">Figs 276–280</xref></tp:nomenclature><tp:treatment-sec sec-type="Distribution"><title>Distribution.</title><p>NE Vietnam: Ha Giang, Hoa Binh, Vinh Phuc; NW Vietnam: Lao Cai; C Vietnam: Quang Tri and S Vietnam: Dong Nai. Outside Vietnam known <!--PageBreak--><!--PageBreak-->from China (Jiangsu; Shandong; Shanghai; Taiwan; Zhejiang); India; Japan (including Okinawa); Korea; Nepal; Philippines (Mindoro); Russia (Far East). Introduced into U.S.A.</p></tp:treatment-sec><tp:treatment-sec sec-type="Biology"><title>Biology.</title><p>Recorded as a parasitoid of <tp:taxon-name>Tortricidae</tp:taxon-name>, <tp:taxon-name>Pyralidae</tp:taxon-name>, <tp:taxon-name>Blastobasidae</tp:taxon-name>, <tp:taxon-name>Carposinidae</tp:taxon-name>, <tp:taxon-name>Noctuidae</tp:taxon-name>, <tp:taxon-name>Gelechiidae</tp:taxon-name> and <tp:taxon-name>Cossidae</tp:taxon-name>, but no reared material seen by us and such a wide host range seems most improbable<!--PageBreak-->.</p><fig id="F65" position="float" orientation="portrait"><label>Figures 276–280.</label><caption><p><tp:taxon-name>Therophilus festivus</tp:taxon-name> (Muesebeck), female, Cat Tien National Park, including pale form (277). <bold>276</bold>, <bold>277</bold> habitus lateral <bold>278</bold> first-third metasomal tergites dorsal <bold>279</bold> head anterior <bold>280</bold> hind femur lateral.</p></caption><graphic xmlns:xlink="http://www.w3.org/1999/xlink" xlink:href="ZooKeys-054-001-g065.jpg" position="float" orientation="portrait" xlink:type="simple"/></fig></tp:treatment-sec><tp:treatment-sec sec-type="Note"><title>Note.</title><p>One female from Cat Tien N.P. (<tp:taxon-name>Ficus</tp:taxon-name> trail, 9–30.iv.2007) is a pale form with the pronotum, the mesopleuron dorsally and the mesoscutum orange brown (<xref ref-type="fig" rid="F65">Fig. 277</xref>); normally the mesosoma is completely black (<xref ref-type="fig" rid="F65">Fig. 276</xref>). The basal cell of the fore wing is densely or sparsely setose.</p></tp:treatment-sec></tp:taxon-treatment><tp:taxon-treatment><tp:treatment-meta><mixed-citation publication-type="journal"><person-group><name><surname>van Achterberg</surname><given-names>Cornelis</given-names></name><name><surname>Long</surname><given-names>Khuat Dang</given-names></name></person-group><article-title>Revision of the Agathidinae (Hymenoptera, Braconidae) of Vietnam, with the description of forty-two new species and three new genera</article-title><source>Zookeys</source><day>09</day><month>9</month><year>2010</year><volume>2010</volume><issue>54</issue><fpage>1</fpage><lpage>184</lpage><pub-id pub-id-type="doi">10.3897/zookeys.54.475</pub-id></mixed-citation></tp:treatment-meta><tp:nomenclature><tp:taxon-name>
                            <tp:taxon-name-part taxon-name-part-type="genus">Therophilus</tp:taxon-name-part>
                            <tp:taxon-name-part taxon-name-part-type="species">javanus</tp:taxon-name-part>
                        </tp:taxon-name><tp:taxon-authority>(Bhat &amp; Gupta, 1977)</tp:taxon-authority><tp:taxon-status xmlns:xlink="http://www.w3.org/1999/xlink" xlink:type="simple">comb. n.</tp:taxon-status><xref ref-type="fig" rid="F66">Figs 281–284</xref></tp:nomenclature><tp:treatment-sec sec-type="Distribution"><title>Distribution.</title><p>N Vietnam: Bac Ninh, Ha Noi, C Vietnam: Quang Nam and S Vietnam: Lam Dong. Outside Vietnam known from Indonesia (Java) and Malaysia.</p><fig id="F66" position="float" orientation="portrait"><label>Figures 281–284.</label><caption><p><tp:taxon-name>Therophilus javanus</tp:taxon-name> (Bhat &amp; Gupta), female, Quang Nam. <bold>281</bold> habitus lateral <bold>282</bold> propodeum and first-third metasomal tergites dorsal <bold>283</bold> hind femur lateral <bold>284</bold> head anterior.</p></caption><graphic xmlns:xlink="http://www.w3.org/1999/xlink" xlink:href="ZooKeys-054-001-g066.jpg" position="float" orientation="portrait" xlink:type="simple"/></fig></tp:treatment-sec><tp:treatment-sec sec-type="Biology"><title>Biology.</title><p>Parasitoid of <tp:taxon-name>Pyralidae</tp:taxon-name>.</p></tp:treatment-sec></tp:taxon-treatment><tp:taxon-treatment><tp:treatment-meta><mixed-citation publication-type="journal"><person-group><name><surname>van Achterberg</surname><given-names>Cornelis</given-names></name><name><surname>Long</surname><given-names>Khuat Dang</given-names></name></person-group><article-title>Revision of the Agathidinae (Hymenoptera, Braconidae) of Vietnam, with the description of forty-two new species and three new genera</article-title><source>Zookeys</source><day>09</day><month>9</month><year>2010</year><volume>2010</volume><issue>54</issue><fpage>1</fpage><lpage>184</lpage><pub-id pub-id-type="doi">10.3897/zookeys.54.475</pub-id></mixed-citation></tp:treatment-meta><tp:nomenclature><tp:taxon-name>
                            <tp:taxon-name-part taxon-name-part-type="genus">Therophilus</tp:taxon-name-part>
                            <tp:taxon-name-part taxon-name-part-type="species">levisoma</tp:taxon-name-part>
                            <object-id xmlns:xlink="http://www.w3.org/1999/xlink" xlink:type="simple">urn:lsid:zoobank.org:act:6ED66F41-7206-46DA-A155-366BF0BEA25D</object-id>
                        </tp:taxon-name><tp:taxon-status xmlns:xlink="http://www.w3.org/1999/xlink" xlink:type="simple">sp. n.</tp:taxon-status><xref ref-type="fig" rid="F67">Figs 285</xref><xref ref-type="fig" rid="F68">–293</xref></tp:nomenclature><tp:treatment-sec sec-type="Type material"><title>Type material.</title><p>Holotype, ♀ (RMNH) “NW Vietnam: Tonkin, Hoang Lien N.R., 15 km W Sa Pa, c 1900 m, 15–21.x.1999, Malaise traps, C. v. Achterberg, RMNH’99”. Paratypes: 2 ♀ + 2 ♂, (RMNH, IEBR), same data as holotype.</p></tp:treatment-sec><tp:treatment-sec sec-type="Diagnosis"><title>Diagnosis.</title><p>The new species is similar to <tp:taxon-name>Therophilus sungkangensis</tp:taxon-name> (Chou &amp; Sharkey, 1989) comb. n., but differs by having the propodeum with a strong transverse carina dividing propodeum in anterior and posterior areas and its posterior half steep (<tp:taxon-name>Therophilus sungkangensis</tp:taxon-name>: without transverse carina and posteriorly convex); precoxal sulcus narrow, largely crenulate (sungkangensis: rather wide and anterior 0.4 absent); notauli strongly crenulate (sungkangensis: weakly crenulate); the new species is also similar to <tp:taxon-name>Therophilus rugosiferus</tp:taxon-name> sp. n., but differs by having the apical half of the second tergite smooth (<tp:taxon-name>Therophilus rugosiferus</tp:taxon-name>: apical half striate; vein M+CU of the hind wing as long as vein 1-M (rugosiferus: 0.8 times) and the outer and inner spurs of the middle tibia subequal (rugosiferus: inner spur 1.7 times longer than outer spur). The new species is similar to <tp:taxon-name>Therophilus daanyuanensis</tp:taxon-name> (Chen &amp; Yang, 2006) comb. n. from Fujian (China), because of the coarsely crenulate notauli and the absence of a medio-posterior groove of the mesoscutum. However, <tp:taxon-name>Therophilus daanyuanensis</tp:taxon-name> has the frons largely smooth (only punctulate), the tegulae, the mesopleuron and the metapleuron partly orange brown, the marginal cell of the fore wing comparatively narrow basally, the first tergite distinctly longitudinally striate, the second tergite striate and with a wide curved transverse depression, the fore coxa and trochanter and trochantellus brownish-yellow and the middle tibia completely ivory. <tp:taxon-name>Bassus canaliculatus</tp:taxon-name> Chen &amp; Yang, 2006, from China, is superficially similar, but has a distinct medio-posterior groove of mesoscutum and finely crenulate notauli, head and mesosoma completely black, pronotum ventrally and fore coxa blackish; simple tarsal claws and depression of second tergite distinctly sinuate. <tp:taxon-name>Therophilus tonghuaensis</tp:taxon-name> (Chen &amp; Yang, 2006) comb. n. <!--PageBreak-->from China belongs also here and differs from <tp:taxon-name>Bassus canaliculatus</tp:taxon-name> by having the fore coxa pale yellowish, vein r-m of the fore wing short, resulting in a minute second submarginal cell, hind femur brownish and less robust and the transverse depression of the second tergite is nearly straight.</p></tp:treatment-sec><tp:treatment-sec sec-type="Description"><title>Description.</title><p>Holotype, ♀, length of body 4.1 mm, of fore wing 4.0 mm, ovipositor sheath 3.1 mm.</p><sec sec-type="Head"><title>Head.</title><p>Antennal segments 32, length of third segment 1.3 times fourth segment, length of third, fourth and penultimate segments 5.0, 4.0 and 2.0 times their width, respectively; length of apical antennal segment 1.5 times as long as penultimate se<!--PageBreak-->gment; maxillary palp 0.7 times height of head; malar space 2.8 times as long as basal width of mandible; in dorsal view length of eye 2.7 times temple; temple roundly narrowed posteriorly (<xref ref-type="fig" rid="F68">Fig. 293</xref>); ocelli in high triangle, POL:OD:OOL= 8:4:10; face distinctly punctate laterally, rugose-punctate medially; frons densely punctate; vertex and temple shiny with very sparse minute punctures.</p></sec><sec sec-type="Mesosoma"><title>Mesosoma.</title><p>Length of mesosoma 1.5 times its height; pronotum largely smooth, ventrally punctate, dorsally with distinct punctures; area near lateral carina of mesoscutum crenulate; mesoscutum shiny, sparsely punctate and setose; middle lobe of mesoscutum shiny and punctate; notauli narrow anteriorly, widened posteriorly, largely crenulate (<xref ref-type="fig" rid="F68">Fig. 287</xref>); scutellar sulcus about as long as dorsal part of scutellum and with 4 carinae; scutellum largely smooth with very sparse fine punctures, subposteriorly with a transverse elevation (<xref ref-type="fig" rid="F68">Fig. 287</xref>); precoxal sulcus short, narrow and largely crenulate; mesopleuron shiny with very sparse fine punctures, area near precoxal sulcus smooth; metapleuron densely setose, rugose-punctate; propodeum irregularly rugose and divided in two areas by a transverse carina (<xref ref-type="fig" rid="F68">Fig. 287</xref>), apical half rather steep; propodeal spiracle small, as long as wide.</p></sec><sec sec-type="Wings"><title>Wings.</title><p>Fore wing: second submarginal cell small and petiolate (<xref ref-type="fig" rid="F68">Fig. 289</xref>); vein SR1 straight; r:3-SR+SR1=3:63. Hind wing: vein M+CU as long as vein 1-M.</p></sec><sec sec-type="Legs"><title>Legs.</title><p>Length of hind femur, tibia and basitarsus 3.3, 5.4 and 9.5 times their width, respectively; hind femur (as remainder of legs) with short setae; outer and inner spurs of middle tibia subequal and 0.5 times as long as middle basitarsus, respectively; outer side of middle tibia with 4 pegs; hind tibia compressed basally and <!--PageBreak-->distinctly widened apically; length of outer and inner spur of hind tibia 0.3 and 0.5 times hind basitarsus, respectively; outer apex of hind tibia with a cluster of 9 pegs; tarsal claws with lobe.<!--PageBreak--></p></sec><sec sec-type="Metasoma"><title>Metasoma.</title><p>First tergite slightly depressed laterally, 1.3 times as long as its apical width (<xref ref-type="fig" rid="F68">Fig. 288</xref>), shiny with some longitudinal striae, smooth apically; second tergite with V-shape transverse groove (<xref ref-type="fig" rid="F68">Fig. 288</xref>); remainder of metasoma shiny and smooth; ovipositor sheath 0.8 times as long as fore wing.</p></sec><sec sec-type="Colour"><title>Colour.</title><p>Black; fore leg brown (but coxa, trochanter, trochantellus and largely femur dark brown); basal ring of middle tibia and one third of middle basitarsus, two thirds of hind tibia (except small patch (<xref ref-type="fig" rid="F67">Figs 285</xref>, <xref ref-type="fig" rid="F68">290</xref>), one third of hind basitarsus and spurs ivory; pterostigma dark brown; wing membrane infuscate.</p></sec><sec sec-type="Variation"><title>Variation.</title><p>Antennal segments of male 30 and of female 28–32; length of body of female 3.3–4.1 mm and of male 3.7 mm; length of fore wing of female 2.6–4.0 mm and of male 3.9 mm; face entirely punctate or partly rugose-punctate; apical antennal segment 1.2 times as long as penultimate segment; outer side of middle tibia with a row of 3 pegs; fore leg yellow or largely dark brown and brown; frons smooth to punctate laterally.</p></sec></tp:treatment-sec><tp:treatment-sec sec-type="Distribution"><title>Distribution.</title><p>NW Vietnam: Lao Cai.</p><fig id="F67" position="float" orientation="portrait"><label>Figure 285.</label><caption><p><tp:taxon-name>Therophilus levisoma</tp:taxon-name> sp. n., female, holotype. Habitus lateral.</p></caption><graphic xmlns:xlink="http://www.w3.org/1999/xlink" xlink:href="ZooKeys-054-001-g067.jpg" position="float" orientation="portrait" xlink:type="simple"/></fig><fig id="F68" position="float" orientation="portrait"><label>Figures 286–293.</label><caption><p><tp:taxon-name>Therophilus levisoma</tp:taxon-name> sp. n., female, holotype. <bold>286</bold> mesosoma lateral <bold>287</bold> mesosoma dorsal <bold>288</bold> first-third metasomal tergites dorsal <bold>289</bold> wings <bold>290</bold> hind femur lateral <bold>291</bold> head anterior <bold>292</bold> head lateral <bold>293</bold> head dorsal.</p></caption><graphic xmlns:xlink="http://www.w3.org/1999/xlink" xlink:href="ZooKeys-054-001-g068.jpg" position="float" orientation="portrait" xlink:type="simple"/></fig></tp:treatment-sec><tp:treatment-sec sec-type="Biology"><title>Biology.</title><p>Unknown.</p></tp:treatment-sec><tp:treatment-sec sec-type="Etymology"><title>Etymology.</title><p>From “levis” (Latin for “smooth”), and “soma” (Greek for “body”), because of the smooth body.</p></tp:treatment-sec></tp:taxon-treatment><tp:taxon-treatment><tp:treatment-meta><mixed-citation publication-type="journal"><person-group><name><surname>van Achterberg</surname><given-names>Cornelis</given-names></name><name><surname>Long</surname><given-names>Khuat Dang</given-names></name></person-group><article-title>Revision of the Agathidinae (Hymenoptera, Braconidae) of Vietnam, with the description of forty-two new species and three new genera</article-title><source>Zookeys</source><day>09</day><month>9</month><year>2010</year><volume>2010</volume><issue>54</issue><fpage>1</fpage><lpage>184</lpage><pub-id pub-id-type="doi">10.3897/zookeys.54.475</pub-id></mixed-citation></tp:treatment-meta><tp:nomenclature><tp:taxon-name>
                            <tp:taxon-name-part taxon-name-part-type="genus">Therophilus</tp:taxon-name-part>
                            <tp:taxon-name-part taxon-name-part-type="species">lienhuachihensis</tp:taxon-name-part>
                        </tp:taxon-name><tp:taxon-authority>(Chou &amp; Sharkey, 1989)</tp:taxon-authority><tp:taxon-status xmlns:xlink="http://www.w3.org/1999/xlink" xlink:type="simple">comb. n.</tp:taxon-status><xref ref-type="fig" rid="F69">Figs 294–296</xref></tp:nomenclature><tp:treatment-sec sec-type="Distribution"><title>Distribution.</title><p>NE Vietnam: Ha Giang, Vinh Phuc and NC Vietnam: Ha Tinh. Outside Vietnam known from China (Taiwan).</p><fig id="F69" position="float" orientation="portrait"><label>Figures 294–296.</label><caption><p><tp:taxon-name>Therophilus lienhuachihensis</tp:taxon-name> (Chou &amp; Sharkey), female, Thanh Son. <bold>294</bold> habitus lateral <bold>295</bold> head anterior <bold>296</bold> propodeum and first-third metasomal tergites dorsal.</p></caption><graphic xmlns:xlink="http://www.w3.org/1999/xlink" xlink:href="ZooKeys-054-001-g069.jpg" position="float" orientation="portrait" xlink:type="simple"/></fig></tp:treatment-sec></tp:taxon-treatment><tp:taxon-treatment><tp:treatment-meta><mixed-citation publication-type="journal"><person-group><name><surname>van Achterberg</surname><given-names>Cornelis</given-names></name><name><surname>Long</surname><given-names>Khuat Dang</given-names></name></person-group><article-title>Revision of the Agathidinae (Hymenoptera, Braconidae) of Vietnam, with the description of forty-two new species and three new genera</article-title><source>Zookeys</source><day>09</day><month>9</month><year>2010</year><volume>2010</volume><issue>54</issue><fpage>1</fpage><lpage>184</lpage><pub-id pub-id-type="doi">10.3897/zookeys.54.475</pub-id></mixed-citation></tp:treatment-meta><tp:nomenclature><tp:taxon-name>
                            <tp:taxon-name-part taxon-name-part-type="genus">Therophilus</tp:taxon-name-part>
                            <tp:taxon-name-part taxon-name-part-type="species">marshi</tp:taxon-name-part>
                        </tp:taxon-name><tp:taxon-authority>(Bhat &amp; Gupta, 1977)</tp:taxon-authority><tp:taxon-status xmlns:xlink="http://www.w3.org/1999/xlink" xlink:type="simple">comb. n.</tp:taxon-status><xref ref-type="fig" rid="F70">Figs 297–300</xref></tp:nomenclature><tp:treatment-sec sec-type="Distribution"><title>Distribution.</title><p>NE Vietnam: Ha Giang; NC Vietnam: Ha Tinh and S Vietnam: Dong Nai. Outside Vietnam known from East Malaysia (Sabah).</p><fig id="F70" position="float" orientation="portrait"><label>Figures 297–300.</label><caption><p><tp:taxon-name>Therophilus marshi</tp:taxon-name> (Bhat &amp; Gupta), female (but 299 of dark male), Cat Tien National Park. <bold>297</bold> habitus lateral <bold>298</bold>, <bold>299</bold> first-third metasomal tergites dorsal <bold>300</bold> head anterior.</p></caption><graphic xmlns:xlink="http://www.w3.org/1999/xlink" xlink:href="ZooKeys-054-001-g070.jpg" position="float" orientation="portrait" xlink:type="simple"/></fig></tp:treatment-sec><tp:treatment-sec sec-type="Note"><title>Note.</title><p>The females have the humeral plate pale yellow and distinctly contrasting with the dark brown tegulum; males have the humeral plate partly dark brown and less contrasting.</p></tp:treatment-sec></tp:taxon-treatment><tp:taxon-treatment><tp:treatment-meta><mixed-citation publication-type="journal"><person-group><name><surname>van Achterberg</surname><given-names>Cornelis</given-names></name><name><surname>Long</surname><given-names>Khuat Dang</given-names></name></person-group><article-title>Revision of the Agathidinae (Hymenoptera, Braconidae) of Vietnam, with the description of forty-two new species and three new genera</article-title><source>Zookeys</source><day>09</day><month>9</month><year>2010</year><volume>2010</volume><issue>54</issue><fpage>1</fpage><lpage>184</lpage><pub-id pub-id-type="doi">10.3897/zookeys.54.475</pub-id></mixed-citation></tp:treatment-meta><tp:nomenclature><tp:taxon-name>
                            <tp:taxon-name-part taxon-name-part-type="genus">Therophilus</tp:taxon-name-part>
                            <tp:taxon-name-part taxon-name-part-type="species">marucae</tp:taxon-name-part>
                            <object-id xmlns:xlink="http://www.w3.org/1999/xlink" xlink:type="simple">urn:lsid:zoobank.org:act:077EC951-CD21-4C5D-872B-AF622F50E878</object-id>
                        </tp:taxon-name><tp:taxon-status xmlns:xlink="http://www.w3.org/1999/xlink" xlink:type="simple">sp. n.</tp:taxon-status><xref ref-type="fig" rid="F71">Figs 301</xref><xref ref-type="fig" rid="F72">–309</xref></tp:nomenclature><tp:treatment-sec sec-type="Type material"><title>Type material.</title><p>Holotype, ♀ (RMNH), Aga. 309, “NE Vietnam: Ha Noi, Tu Liem, ex <tp:taxon-name>Maruca vitrata</tp:taxon-name>, [on black] bean, 27.v.2007, D.Th. Hoa”. Paratypes (2 ♀ + 8 ♂ + 1 <!--PageBreak-->unknown): 1 ♀ + 1 ♂ (IEBR), Aga.131 and Aga.132, id., but 10–20.v.2003, D.Th. Dung; 1 ♂, (IEBR), Aga. 334, id., but 20.vii.2007, K.D. Long; 1 ♀ + 1 ♂ (RMNH), Aga. 102, Aga. 107, “S. Vietnam: Lam Dong, Duc Trong, 1000 m, [on] black bean, 28.vii.2002, K.D. Long; 1 ♂ + 1 unknown (IEBR, RMNH), Aga. 003 (missing apex of metasoma; ex <tp:taxon-name>Maruca vitrata</tp:taxon-name>) and Aga. 019, “NE Vietnam: Bac Ninh, Tien Son, [on] soybean, 25.v.1995, K.D. Long”; 1 ♂ (IEBR), Aga. 011 and 1 ♂ (RMNH), Aga. 027, id., but Minh Dao, on black bean, 1.vi.1995, K.D. Long; 2 ♂ (IEBR, RMNH), Aga. 245 and Aga. 245a, “N. Vietnam: Ha Noi, Soc Son, beans + peanut, 26.v.2004, K.D. Long”.</p></tp:treatment-sec><tp:treatment-sec sec-type="Diagnosis"><title>Diagnosis.</title><p>The new species is similar to <tp:taxon-name>Therophilus asper</tp:taxon-name> (Chou &amp; Sharkey, 1989) comb. n., but differs by having the malar space 3.4 times as long as basal width of the<!--PageBreak--><!--PageBreak--> mandible (<tp:taxon-name>Therophilus asper</tp:taxon-name>: 2.7 times); the first tergite with distinct dorsal carinae (asper: dorsal carinae indistinct); the precoxal sulcus punctate anteriorly (asper: absent anteriorly); the mesoscutum rugose-striate apically (asper: rugose); the outer side of the middle tibia with 2 rows of 2 pegs at apex (asper: with 7 pegs). The new species is close to <tp:taxon-name>Therophilus luzonicus</tp:taxon-name> (Bhat &amp; Gupta, 1977) comb. n., but differs by having mesoscutum densely rugose-punctate and rugose-striate apically (<tp:taxon-name>Therophilus luzonicus</tp:taxon-name>: sparsely punctate); the scutellar sulcus with 3 carinae (luzonicus: with 1 carina) and the scutellum rugose-punctate (luzonicus: sparsely punctate). The new species is also similar to <tp:taxon-name>Therophilus muesebecki</tp:taxon-name> (Bhat &amp; Gupta, 1977) comb. n., but differs by having ; the transverse groove on the second tergite present (<tp:taxon-name>Therophilus muesebecki</tp:taxon-name>: absent); the scutellum dull and rugose-punctate (muesebecki: sparsely finely punctate) and the areola of the propodeum with 4 transverse carinae (<tp:taxon-name>Therophilus muesebecki</tp:taxon-name>: with 2 carinae).</p></tp:treatment-sec><tp:treatment-sec sec-type="Description"><title>Description.</title><p>Holotype, ♀, length of body 4.6 mm, of fore wing 3.6 mm, ovipositor sheath 3.1 mm.</p><sec sec-type="Head"><title>Head.</title><p>Antennal segments 37, length of third segment 1.3 times fourth segment, length of third, fourth and penultimate segments 2.5, 2.0 and 1.0 times their width, respectively; length of apical antennal segment twice as long as penultimate segment; length of maxillary palp 0.6 times height of head; malar space 3.4 times as long as basal width of mandible; in dorsal view length of eye 3.0 times temple; temple roundly narrowed posteriorly (<xref ref-type="fig" rid="F72">Fig. 308</xref>); POL:OD:OOL = 10:6:14; face with dense distinct punctures; frons, vertex and temple shiny and smooth.</p></sec><sec sec-type="Mesosoma"><title>Mesosoma.</title><p>Length of mesosoma 1.4 times its height; pronotum smooth with sparse fine punctures dorsally, crenulate posteriorly; area near lateral carina of mesoscutum crenulate; lateral and middle lobes of mesoscutum densely rugose-punctate, rugose-striate apically; notauli deep and crenulate, fused with scutellar sulcus posteriorly forming a groove; scutellar sulcus 0.6 times as long as dorsal face of scutellum and with 3 carinae; scutellum convex, slightly narrowed, rugose-punctate, subposterior crest sinuate (<xref ref-type="fig" rid="F72">Fig. 303</xref>); <!--PageBreak--><!--PageBreak-->precoxal sulcus wide, largely punctate anteriorly and crenulate posteriorly (<xref ref-type="fig" rid="F72">Fig. 302</xref>); mesopleuron below precoxal sulcus with dense distinct punctures; mesopleuron above precoxal sulcus shiny and smooth medially, sparsely finely punctate anteriorly, densely moderately punctate posteriorly; metapleuron setose, reticulate-rugose dorsally, ventrally with strong rugae; propodeum with large areola and costulae developed, area of areola with 4 transverse carinae (<xref ref-type="fig" rid="F72">Fig. 303</xref>); propodeal spiracle large, 1.5 times as long as wide.</p></sec><sec sec-type="Wings"><title>Wings.</title><p>Fore wing: second submarginal cell small and petiolate (<xref ref-type="fig" rid="F72">Fig. 305</xref>); vein SR1 straight; r:3-SR+SR1 = 5:18. Hind wing: vein M+CU slightly longer vein 1-M (17:16).</p></sec><sec sec-type="Legs"><title>Legs.</title><p>Length of hind femur, tibia and basitarsus 3.4, 5.4 and 9.2 times their width, respectively; hind femur (as remainder of legs) with short setae and coarsely punctate (<xref ref-type="fig" rid="F72">Fig. 306</xref>); length of outer and inner spur of middle tibia 0.4 and 0.7 times middle basitarsus, respectively; outer side of middle tibia with 2 rows of 2 pegs at apex; length of outer and inner spur of hind tibia 0.3 and 0.5 times hind basitarsus, respectively; hind tibia with cluster of 7 pegs; tarsal claws with lobe.</p></sec><sec sec-type="Metasoma"><title>Metasoma.</title><p>Length of first tergite 1.1 times its apical width (<xref ref-type="fig" rid="F72">Fig. 304</xref>), with a short carina medially, dorsal carinae developed, intermingled with striae apically; first tergite shiny, strongly depressed and smooth basally, moderately striate apically; second tergite with transverse groove, shiny and smooth basally, weakly striate apically (<xref ref-type="fig" rid="F72">Fig. 304</xref>), ovipositor sheath 0.8 times as long as fore wing.</p></sec><sec sec-type="Colour"><title>Colour.</title><p>Black; antenna light brown (but scapus dark brown); tegulae dark brown; fore and middle legs pale yellow; fore and middle coxae brown; hind tibia and tarsus dark yellow; pterostigma dark brown; wing membrane subhyaline.</p></sec><sec sec-type="Variation"><title>Variation.</title><p>Antennal segments of both sexes 35–37; length of body of female 4.2–5.0 mm, and of male 4.3–4.6 mm, length of fore wing of female 3.6–4.2 mm, of male 3.7–4.2 mm, apical antennal segment 1.4–2.0 times as long as penultimate segment; vein M+CU of hind wing 0.9–1.1 times as long as vein 1-M; length of first tergite (both sexes) 1.0–1.1 times as long as its apical width; basal area of second tergite weakly rugose or smooth.</p></sec></tp:treatment-sec><tp:treatment-sec sec-type="Distribution"><title>Distribution.</title><p>NE Vietnam: Bac Ninh, Ha Noi; CN Vietnam: Quang Binh and S Vietnam: Lam Dong.</p><fig id="F71" position="float" orientation="portrait"><label>Figure 301.</label><caption><p><tp:taxon-name>Therophilus marucae</tp:taxon-name> sp. n., female, holotype. Habitus lateral.</p></caption><graphic xmlns:xlink="http://www.w3.org/1999/xlink" xlink:href="ZooKeys-054-001-g071.jpg" position="float" orientation="portrait" xlink:type="simple"/></fig><fig id="F72" position="float" orientation="portrait"><label>Figures 302–309.</label><caption><p><tp:taxon-name>Therophilus marucae</tp:taxon-name> sp. n., female, holotype. <bold>302</bold> mesosoma lateral <bold>303</bold> mesosoma dorsal <bold>304</bold> first-third metasomal tergites dorsal <bold>305</bold> wings <bold>306</bold> hind femur lateral <bold>307</bold> head anterior <bold>308</bold> head dorsal <bold>309</bold> head lateral.</p></caption><graphic xmlns:xlink="http://www.w3.org/1999/xlink" xlink:href="ZooKeys-054-001-g072.jpg" position="float" orientation="portrait" xlink:type="simple"/></fig></tp:treatment-sec><tp:treatment-sec sec-type="Biology"><title>Biology.</title><p>According to the label data parasitoid of the pod bean borers <tp:taxon-name>Maruca vitrata</tp:taxon-name> (Fabricius) and <tp:taxon-name>Etiella zinckenella</tp:taxon-name> (Treitschke) (<tp:taxon-name>Pyralidae</tp:taxon-name>) on soybean (<tp:taxon-name>Glycine max</tp:taxon-name> (Linnaeus)) and black bean (<tp:taxon-name>Dumasia villosa</tp:taxon-name> DC.), but no host remains are preserved.</p></tp:treatment-sec><tp:treatment-sec sec-type="Etymology"><title>Etymology.</title><p>Named after the generic name of one of its hosts: <tp:taxon-name>Maruca</tp:taxon-name>.</p></tp:treatment-sec></tp:taxon-treatment><tp:taxon-treatment><tp:treatment-meta><mixed-citation publication-type="journal"><person-group><name><surname>van Achterberg</surname><given-names>Cornelis</given-names></name><name><surname>Long</surname><given-names>Khuat Dang</given-names></name></person-group><article-title>Revision of the Agathidinae (Hymenoptera, Braconidae) of Vietnam, with the description of forty-two new species and three new genera</article-title><source>Zookeys</source><day>09</day><month>9</month><year>2010</year><volume>2010</volume><issue>54</issue><fpage>1</fpage><lpage>184</lpage><pub-id pub-id-type="doi">10.3897/zookeys.54.475</pub-id></mixed-citation></tp:treatment-meta><tp:nomenclature><tp:taxon-name>
                    				<tp:taxon-name-part taxon-name-part-type="genus">Therophilus</tp:taxon-name-part>
                            <tp:taxon-name-part taxon-name-part-type="species">mellisoma</tp:taxon-name-part>
                            <object-id xmlns:xlink="http://www.w3.org/1999/xlink" xlink:type="simple">urn:lsid:zoobank.org:act:B7153BF0-476E-4C91-9F05-FF25DCFE22BA</object-id>
                        </tp:taxon-name><tp:taxon-status xmlns:xlink="http://www.w3.org/1999/xlink" xlink:type="simple">sp. n.</tp:taxon-status><xref ref-type="fig" rid="F73">Figs 310</xref><xref ref-type="fig" rid="F74">–319</xref></tp:nomenclature><tp:treatment-sec sec-type="Type material"><title>Type material.</title><p>Holotype, ♀ (RMNH), Aga. 152, “NE Vietnam: Hoa Binh, Yen Thuy, orchard, MT, 20–30.x.2002, K.D. Long”. Paratypes (2 ♀): 1 ♀ (IEBR), Aga<!--PageBreak-->. 153, same data as holotype; 1 ♀ (RMNH), Aga. 294, “CN Vietnam: Nghe An, Con Cuong, Pu Mat N.P., 13.iv.2006, P.Th. Nhi”.</p></tp:treatment-sec><tp:treatment-sec sec-type="Diagnosis"><title>Diagnosis.</title><p>The new species is similar to <tp:taxon-name>Therophilus similis</tp:taxon-name> (Bhat &amp; Gupta, 1977) comb. n., but differs by having the malar space 3.3 times as long as basal width of the mandible (<tp:taxon-name>Therophilus similis</tp:taxon-name>: 2.3–2.6 times) and the mesoscutum rugose-punctate anteriorly, sparsely punctate posteriorly (similis: sparsely minutely punctate). The new species is also similar to <tp:taxon-name>Therophilus rudimentarius</tp:taxon-name> (Enderlein, 1920) comb. n., but differs by having the malar space 3.3 times as long as the basal width of the mandible (<tp:taxon-name>Therophilus rudimentarius</tp:taxon-name>: 2.2–2.6 times); the pronotum smooth (rudimentarius: minutely punctate and trough crenulate) and the first tergite 1.3 times as long as its apical width (rudimentarius: 1.6–1.7 times).</p></tp:treatment-sec><tp:treatment-sec sec-type="Description"><title>Description.</title><p>Holotype, ♀, length of body 4.1 mm, of fore wing 3.4 mm, of ovipositor sheath 1.9 mm.</p><sec sec-type="Head"><title>Head.</title><p>Antennal segments 31, length of third segment 1.1 times fourth segment, length of third, fourth and penultimate segments 3.8, 3.4 and 1.5 times their width, respectively; apical antennal segment as long as penultimate segment; maxillary palp 0.6 times height of head; malar space 3.3 times as long as basal width of mandible; in dorsal view length of eye 4.0 times temple; ocelli in high triangle (<xref ref-type="fig" rid="F72">Fig. 307</xref>), POL:OD:OOL = 8:4:11; face distinctly finely punctate medially, slightly rugose-punctate medially; frons smooth; vertex and temple smooth with very sparse minute punctate.</p></sec><sec sec-type="Mesosoma"><title>Mesosoma.</title><p>Length of mesosoma 1.5 times its height; pronotum smooth, crenulate anteriorly; area near lateral carina of mesoscutum sparsely crenulate; mesoscutum <!--PageBreak--><!--PageBreak-->rugose-punctate anteriorly, sparsely punctate posteriorly; middle lobe of mesoscutum with distinct longitudinal elevation medially; notauli complete, sparsely crenulate; scutellar sulcus 0.5 times as long as dorsal face of scutellum and with 3 carinae; scutellum with sparse distinct punctures with rugose subposterior carina (<xref ref-type="fig" rid="F74">Fig. 312</xref>); precoxal sulcus complete and crenulate (<xref ref-type="fig" rid="F74">Fig. 311</xref>); mesopleuron below precoxal sulcus with distinct punctures; mesopleuron above precoxal sulcus smooth, near precoxal sulcus punctate; metapleuron distinctly punctate, rugose ventrally; propodeum largely reticulate-rugose; propodeal spiracle medium-sized, 1.3 times as long as wide.</p></sec><sec sec-type="Wings"><title>Wings.</title><p>Fore wing: second submarginal cell obsolescent and with long petiolus (<xref ref-type="fig" rid="F74">Figs 314, 319</xref>); vein SR1 curved, r:3-SR+SR1 = 3:47. Hind wing: vein M+CU 0.8 times as long as vein 1-M.</p></sec><sec sec-type="Legs"><title>Legs.</title><p>Length of hind femur, tibia and basitarsus 3.3, 5.4 and 8.6 times their width, respectively; hind femur (as remainder of legs) with short setae (<xref ref-type="fig" rid="F74">Fig. 315</xref>); length of outer and inner spur of middle tibia 0.3 and 0.5 times middle basitarsus, respectively; outer side of middle tibia with a row of 4 pegs and 3 pegs at apex; length of outer and inner spur of hind tibia 0.3 and 0.5 times hind basitarsus, respectively; tarsal claws with lobe.</p></sec><sec sec-type="Metasoma"><title>Metasoma.</title><p>Length of first tergite 1.3 times its apical width (<xref ref-type="fig" rid="F74">Fig. 313</xref>), its surface weakly striate, smooth apically; second tergite 0.5 times as long as its apical width and 0.8 times as long as third tergite medially (<xref ref-type="fig" rid="F74">Fig. 313</xref>); remainder of metasoma smooth; ovipositor sheath 0.6 times as long as fore wing.</p></sec><sec sec-type="Colour"><title>Colour.</title><p>Brownish-yellow; antenna, vein SC+C+R, pterostigma, 1-SR1, apex of hind tibia apically, hind tarsus and ovipositor sheath dark brown; wing membrane subhyaline.</p></sec><sec sec-type="Variation"><title>Variation.</title><p>Antenna with 31 segments; length of body 3.6–4.1 mm, length of fore wing 3.3–3.4 mm; vein M+CU of hind wing 0.8–0.9 times as long as vein 1-M; length of first tergite 1.3–1.5 times its apical width.</p></sec></tp:treatment-sec><tp:treatment-sec sec-type="Distribution"><title>Distribution.</title><p>NE Vietnam: Hoa Binh and CN Vietnam: Nghe An.</p><fig id="F73" position="float" orientation="portrait"><label>Figure 310.</label><caption><p><tp:taxon-name>Therophilus mellisoma</tp:taxon-name> sp. n., female, holotype. Habitus lateral.</p></caption><graphic xmlns:xlink="http://www.w3.org/1999/xlink" xlink:href="ZooKeys-054-001-g073.jpg" position="float" orientation="portrait" xlink:type="simple"/></fig><fig id="F74" position="float" orientation="portrait"><label>Figures 311–319.</label><caption><p><tp:taxon-name>Therophilus mellisoma</tp:taxon-name> sp. n., female, holotype. <bold>311</bold> mesosoma lateral <bold>312</bold> mesosoma dorsal <bold>313</bold> first-third metasomal tergites dorsal <bold>314</bold> wings <bold>315</bold> hind femur lateral <bold>316</bold> head anterior <bold>317</bold> head dorsal <bold>318</bold> head lateral <bold>319</bold> detail second submarginal cell of fore wing.</p></caption><graphic xmlns:xlink="http://www.w3.org/1999/xlink" xlink:href="ZooKeys-054-001-g074.jpg" position="float" orientation="portrait" xlink:type="simple"/></fig></tp:treatment-sec><tp:treatment-sec sec-type="Biology"><title>Biology.</title><p>Unknown.</p></tp:treatment-sec><tp:treatment-sec sec-type="Etymology"><title>Etymology.</title><p>From “mellitus” (Latin for “pertaining to honey”), and “soma” (Greek for “body”), because of the honey coloured body.</p></tp:treatment-sec></tp:taxon-treatment><tp:taxon-treatment><tp:treatment-meta><mixed-citation publication-type="journal"><person-group><name><surname>van Achterberg</surname><given-names>Cornelis</given-names></name><name><surname>Long</surname><given-names>Khuat Dang</given-names></name></person-group><article-title>Revision of the Agathidinae (Hymenoptera, Braconidae) of Vietnam, with the description of forty-two new species and three new genera</article-title><source>Zookeys</source><day>09</day><month>9</month><year>2010</year><volume>2010</volume><issue>54</issue><fpage>1</fpage><lpage>184</lpage><pub-id pub-id-type="doi">10.3897/zookeys.54.475</pub-id></mixed-citation></tp:treatment-meta><tp:nomenclature><tp:taxon-name>
                            <tp:taxon-name-part taxon-name-part-type="genus">Therophilus</tp:taxon-name-part>
                            <tp:taxon-name-part taxon-name-part-type="species">nigrolineatus</tp:taxon-name-part>
                            <object-id xmlns:xlink="http://www.w3.org/1999/xlink" xlink:type="simple">urn:lsid:zoobank.org:act:66B5CD51-B754-4EDE-8FA9-016C6864EA30</object-id>
                        </tp:taxon-name><tp:taxon-status xmlns:xlink="http://www.w3.org/1999/xlink" xlink:type="simple">sp. n.</tp:taxon-status><xref ref-type="fig" rid="F75">Figs 320</xref><xref ref-type="fig" rid="F76">–328</xref></tp:nomenclature><tp:treatment-sec sec-type="Type material"><title>Type material.</title><p>Holotype, ♀ (RMNH), “S. Vietnam: Dong Nai, Cat Tien N.P., Crocodile tr[ail], Mal. traps, c 100 m, 13–19.v.2007, C. van Achterberg &amp; R. de Vries, RMNH’07”. Paratypes (15 ♀ + 4 ♂): 1 ♀ + 1 ♂ (RMNH, IEBR), same data as holotype; 7 ♀ (RMNH, IEBR), id., but 10–30.iv.2007, M.P. Quy &amp; N.T. Manh; 1 ♀ (RMNH), id., but 9–26.iv.2007; 2 ♀ (RMNH, IEBR), id., but 9.iv-13.v.2007, M.P. Quy, N.T. Manh &amp; C. v. Achterberg; 2 ♀ + 3 ♂, id., but bird trail, Malaise trap<!--PageBreak-->s 30–35, 15–20.v.2007, C. van Achterberg &amp; R. de Vries. 2 ♀ (RMNH, IEBR), id., but Dong trail, 9–30.iv.2007, M.P. Quy &amp; N.T. Manh, RMNH’07”.</p></tp:treatment-sec><tp:treatment-sec sec-type="Diagnosis"><title>Diagnosis.</title><p>The new species is close to <tp:taxon-name>Therophilus annulus</tp:taxon-name> (Chou &amp; Sharkey, 1989) comb. n., from China (Taiwan) but differs by having the pronotum smooth (<tp:taxon-name>Therophilus annulus</tp:taxon-name>: sparsely minutely punctate along margins and trough with 3 carinae), the propodeum with a large areola-like median area with irregular transverse carinae (annulus: rugose and with 2 median carinae), the ovipositor sheath 0.6 times as long as the fore wing (annulus: 1.3 times) and the first tergite 2.2 times as long as wide apically (annulus: 1.5–1.6 times).</p></tp:treatment-sec><tp:treatment-sec sec-type="Description"><title>Description.</title><p>Holotype, ♀, length of body 5.5 mm, of fore wing 5.3 mm, ovipositor sheath 3.1 mm.</p><sec sec-type="Head"><title>Head.</title><p>Antennal segments 38, length of third segment 1.8 times fourth segment, length of third, fourth and penultimate segments 4.0, 2.2 and 1.3 times their width, respectively; apical antennal segment 1.5 times as long as penultimate segment; length of maxillary palp 0.8 times height of head; malar space 1.9 times as long as basal width of mandible; temple short, in dorsal view length of eye 3.0 times temple; temple roundly narrowed posteriorly (<xref ref-type="fig" rid="F76">Fig. 325</xref>); ocelli in low triangle, POL:OD:OOL = 10:6:13; face shiny, distinctly and finely punctate; frons with medial ridge, smooth; vertex and temple shiny, largely smooth, but sparsely punctulate.</p></sec><sec sec-type="Mesosoma"><title>Mesosoma.</title><p>Length of mesosoma 1.4 times its height; pronotum smooth with two carinae anteriorly and fine punctures dorsally; area near lateral carina of mesoscutum crenulate; latelal and middle lobes of mesoscutum with close distinct punctures an<!--PageBreak-->teriorly, medio-posteriorly slightly convex and smooth; notauli complete crenulate, narrower anteriorly and wider posteriorly (<xref ref-type="fig" rid="F76">Fig. 322</xref>); scutellar sulcus 0.7 times as long as dorsal part of scutellum and with 3 carinae; scutellum distinctly narrowed poster<!--PageBreak-->iorly, shiny with sparse fine punctures, subposterior crest short and curved (<xref ref-type="fig" rid="F76">Fig. 322</xref>); precoxal sulcus deep, strongly crenulate (<xref ref-type="fig" rid="F76">Fig. 321</xref>); mesopleuron below precoxal sulcus with dense distinct punctures; mesopleuron above precoxal sulcus shiny and largely smooth, sparsely finely punctate posteriorly; metapleuron densely setose, rugose-punctate; propodeum with large areola-like area with irregular transverse carinae (<xref ref-type="fig" rid="F76">Fig. 322</xref>); propodeal spiracle rather large, 1.7 times as long as wide</p></sec><sec sec-type="Wings"><title>Wings.</title><p>Fore wing: second submarginal cell small and petiolate (<xref ref-type="fig" rid="F75">Fig. 320</xref>); vein SR1 sinuate; r:3-SR+SR1 = 1:33. Hind wing: vein M+CU 0.7 times as long as vein 1-M.</p></sec><sec sec-type="Legs"><title>Legs.</title><p>Length of hind femur, tibia and basitarsus 3.6, 7.5 and 10.0 times their width, respectively; hind femur (as remainder of legs) with short setae (<xref ref-type="fig" rid="F75">Fig. 320</xref>); length of outer and inner spur of middle tibia 0.5 and 0.7 times middle basitarsus, respectively; outer side of middle tibia with a row of 5 pegs and 2 pegs at apex; length of outer and inner spur of hind tibia 0.4 and 0.5 times hind basitarsus, respectively; tarsal claws with lobe.</p></sec><sec sec-type="Metasoma"><title>Metasoma.</title><p>First tergite parallel-sided without dorsal carinae, its length 2.2 times its apical width (<xref ref-type="fig" rid="F76">Fig. 323</xref>); first and second tergites coarsely striate; second tergite with transverse curved groove (<xref ref-type="fig" rid="F76">Fig. 323</xref>); remainder of metasoma smooth; ovipositor sheath 0.6 times as long as fore wing.</p></sec><sec sec-type="Colour"><title>Colour.</title><p>Black; antenna dark brown but paler apically; fore leg (but coxa brown), middle tibia and tarsus yellow; hind leg black or blackish-brown; wing membrane infuscate apically and subhyaline basally (<xref ref-type="fig" rid="F75">Figs 320</xref>, <xref ref-type="fig" rid="F76">328</xref>); first and second tergites white laterally.</p></sec><sec sec-type="Variation"><title>Variation.</title><p>Antennal segments of females 39–40, of male 36; vein M+CU 0.8 times as long as vein 1-M; scutellum rugose-punctate or sparsely punctate; outer side of middle tibia with row of 2–3 pegs; length of body 4.0–5.5 mm, of fore wing 3.9–5.3 mm.</p></sec></tp:treatment-sec><tp:treatment-sec sec-type="Distribution"><title>Distribution.</title><p>S Vietnam: Dong Nai.</p><fig id="F75" position="float" orientation="portrait"><label>Figure 320.</label><caption><p><tp:taxon-name>Therophilus nigrolineatus</tp:taxon-name> sp. n., female, holotype. Habitus lateral.</p></caption><graphic xmlns:xlink="http://www.w3.org/1999/xlink" xlink:href="ZooKeys-054-001-g075.jpg" position="float" orientation="portrait" xlink:type="simple"/></fig><fig id="F76" position="float" orientation="portrait"><label>Figures 321–328.</label><caption><p><tp:taxon-name>Therophilus nigrolineatus</tp:taxon-name> sp. n., female, holotype. <bold>321</bold> mesosoma lateral <bold>322</bold> mesosoma dorsal <bold>323</bold> first-third metasomal tergites dorsal <bold>324</bold> head lateral <bold>325</bold> head anterior <bold>326</bold> head dorsal <bold>327</bold> hind femur lateral <bold>328</bold> wings.</p></caption><graphic xmlns:xlink="http://www.w3.org/1999/xlink" xlink:href="ZooKeys-054-001-g076.jpg" position="float" orientation="portrait" xlink:type="simple"/></fig></tp:treatment-sec><tp:treatment-sec sec-type="Biology"><title>Biology.</title><p>Unknown.</p></tp:treatment-sec><tp:treatment-sec sec-type="Etymology"><title>Etymology.</title><p>From “nigro” (Latin for “black”), and “linea” (Latin for “line”), because of the black linear middle part of the first and second metasomal tergites.</p></tp:treatment-sec></tp:taxon-treatment><tp:taxon-treatment><tp:treatment-meta><mixed-citation publication-type="journal"><person-group><name><surname>van Achterberg</surname><given-names>Cornelis</given-names></name><name><surname>Long</surname><given-names>Khuat Dang</given-names></name></person-group><article-title>Revision of the Agathidinae (Hymenoptera, Braconidae) of Vietnam, with the description of forty-two new species and three new genera</article-title><source>Zookeys</source><day>09</day><month>9</month><year>2010</year><volume>2010</volume><issue>54</issue><fpage>1</fpage><lpage>184</lpage><pub-id pub-id-type="doi">10.3897/zookeys.54.475</pub-id></mixed-citation></tp:treatment-meta><tp:nomenclature><tp:taxon-name>
                            <tp:taxon-name-part taxon-name-part-type="genus">Therophilus</tp:taxon-name-part>
                            <tp:taxon-name-part taxon-name-part-type="species">nuichuaensis</tp:taxon-name-part>
                            <object-id xmlns:xlink="http://www.w3.org/1999/xlink" xlink:type="simple">urn:lsid:zoobank.org:act:62D30014-5267-43BA-9E4C-4D5DAF86B4FD</object-id>
                        </tp:taxon-name><tp:taxon-status xmlns:xlink="http://www.w3.org/1999/xlink" xlink:type="simple">sp. n.</tp:taxon-status><xref ref-type="fig" rid="F77">Figs 329</xref><xref ref-type="fig" rid="F78">–337</xref></tp:nomenclature><tp:treatment-sec sec-type="Type material"><title>Type material.</title><p>Holotype, ♀ (RMNH), “Vietnam: Ninh Thuân, Núi Chúa N.P., dry south part, Mal. traps, 100–180 m, 22–29.v.2007, C. v. Achterberg &amp; R. de Vries, RMNH’07”. Paratypes: 1 ♀ + 4 ♂ (IEBR, RMNH), same data.</p></tp:treatment-sec><tp:treatment-sec sec-type="Diagnosis"><title>Diagnosis.</title><p>Runs in the key by Chen &amp; Yang (2006) to <tp:taxon-name>Therophilus tayulingensis</tp:taxon-name> (Chou &amp; Sharkey, 1989) from China (Taiwan), but that species has only the apical fifth of the hind tibia dark brown, vein SR1 of the fore wing curved and resulting in a very narrow marginal cell anteriorly, vein cu-a of the fore wing oblique, the posterior ocelli comparatively large, larger than the anterior ocellus, the scutellar sulcus with three carinae, <!--PageBreak-->the first tergite costate and the second tergite distinctly transverse. It runs in Chou &amp; Sharkey (1989) because of the nearly square second tergite to <tp:taxon-name>Therophilus festivus</tp:taxon-name> (Muesebeck, 1953), but that species has the scutellar sulcus with three carinae, the first tergite costate, the second tergite rather costate to nearly smooth, the median area of the second tergite weakly differentiated and the first tergite less robust, 1.6–1.9 times as long as wide apically.</p></tp:treatment-sec><tp:treatment-sec sec-type="Description"><title>Description.</title><p>Holotype, ♀, length of body 3.2 mm, of fore wing 2.5 mm, ovipositor sheath 2.2 mm.</p><sec sec-type="Head"><title>Head.</title><p>Antenna incomplete, with 21 segments remaining, length of third segment 1.3 times fourth segment, length of third and fourth segments 3.0 and 2.4 times their width, respectively; length of maxillary palp 0.6 times height of head; malar space 2.4 times as long as basal width of mandible; in dorsal view length of eye 3.2 times temple; temple gradually narrowed posteriorly (<xref ref-type="fig" rid="F78">Fig. 336</xref>); ocelli in moderately high triangle, POL:OD:OOL = 9:5:10; face moderately shiny and densely punctulate; clypeus largely smooth and weakly convex, punctulate; frons with sharp and distinct medial ridge, shallowly concave anteriorly, smooth and rather convex medially and moderately punctulate laterally; area in font of anterior ocellus short and with a short subparallel depression; vertex and temple shiny and largely smooth, with sparsely punctulate.</p></sec><sec sec-type="Mesosoma"><title>Mesosoma.</title><p>Length of mesosoma 1.3 times its height; pronotum with distinct convex area antero-ventrally, with seven carinae or rugae antero-medially, finely densely punctate dorso-posteriorly and posterior groove distinctly crenulate, remainder mainly smooth; area near lateral carina of mesoscutum crenulate; mesoscutum spaced punct<!--PageBreak--><!--PageBreak-->ulate, middle lobe with a pair of shallow longitudinal depressions, medio-posteriorly lobes slightly convex; notauli complete and narrowly crenulate; scutellar sulcus half as long as dorsal face of scutellum, moderately deep and with one carina; scutellum shiny, rather flattened and with sparse rather coarse punctures, subposterior crest obsolescent, but with a narrow crenulate transverse groove (<xref ref-type="fig" rid="F78">Fig. 331</xref>), medio-posterior depression obsolescent; precoxal sulcus deep, moderately and narrowly crenulate, but anteriorly absent (<xref ref-type="fig" rid="F78">Fig. 330</xref>); mesopleuron below precoxal sulcus spaced punctulate and superficially coriaceous; remainder of mesopleuron spaced finely punctate and partly superficially coriaceous; metapleuron densely setose, spaced moderately punctate and ventrally rugose; propodeum coarsely rugose-reticulate, but smooth posteriorly (<xref ref-type="fig" rid="F78">Fig. 331</xref>); propodeal spiracle small and round.</p></sec><sec sec-type="Wings"><title>Wings.</title><p>Fore wing: second submarginal cell small and petiolate (<xref ref-type="fig" rid="F78">Fig. 333</xref>); vein SR1 straight; r:3-SR+SR1 = 1:26; r-m about slightly longer than petiolus (<xref ref-type="fig" rid="F78">Fig. 333</xref>); apical half of subbasal cell moderately setose; 2-R1 about as long as 1-R1 (<xref ref-type="fig" rid="F78">Fig. 333</xref>). Hind wing: vein M+CU as long as vein 1-M.</p></sec><sec sec-type="Legs"><title>Legs.</title><p>Length of hind femur, tibia and basitarsus 3.6, 6.6 and 7.6 times their width, respectively; hind femur largely smooth, finely pimply and with short setae (<xref ref-type="fig" rid="F78">Fig. 334</xref>); length of outer and inner spur of middle tibia 0.5 and 0.7 times middle basitarsus, respectively; outer side of middle tibia with a row of 3 pegs and 2 pegs at apex; length of outer and inner spurs of hind tibia 0.4 and 0.5 times hind basitarsus, respectively; tarsal claws with large lobe.</p></sec><sec sec-type="Metasoma"><title>Metasoma.</title><p>First tergite mainly superficially granulate intermingled with rugulae, parallel-sided without distinct dorsal carinae, its length 1.4 times its apical width (<xref ref-type="fig" rid="F78">Fig. 332</xref>); second and third tergites smooth, second tergite slightly narrowed anteriorly and with an obsolescent curved transverse groove (<xref ref-type="fig" rid="F78">Fig. 332</xref>); remainder of metasoma (including second suture) smooth; ovipositor sheath 0.90 times as long as fore wing.</p></sec><sec sec-type="Colour"><title>Colour.</title><p>Black; pedicellus brown and distinctly paler than scapus and flagellar segments mainly brown with dark medial band or largely dark brown; mandible, palpi, malar space ventrally, tegulae, basal 0.6 of hind tibia (but with an indistinct subbasal brown patch), largely hind trochanter and trochantellus, apex and base of first tergite narrowly, second tergite, third tergite laterally and ventral half of metasoma ivory or pale yellowish; pronotum antero-medially, fore leg (but coxa largely dark brown), middle leg (but coxa dark brown and tarsus brown), scutellum laterally, metanotum, remainder of metasoma, pterostigma and veins dark brown; wing membrane subhyaline.</p></sec><sec sec-type="Variation"><title>Variation.</title><p>Antennal segments of female 30, of male 29–32; vein M+CU 0.7–1.1 times as long as vein 1-M; outer side of middle tibia with row of 3–6 pegs; apex of first tergite narrowly (♀) or widely (♂) ivory; posterior half of second tergite dark brown (♀) or ivory (♂);length of body 3.2–3.9 mm, of fore wing 2.5–3.3 mm.</p></sec></tp:treatment-sec><tp:treatment-sec sec-type="Distribution"><title>Distribution.</title><p>S Vietnam: Ninh Thuân.</p><fig id="F77" position="float" orientation="portrait"><label>Figure 329.</label><caption><p><tp:taxon-name>Therophilus nuichuaensis</tp:taxon-name> sp. n., female, holotype. Habitus lateral.</p></caption><graphic xmlns:xlink="http://www.w3.org/1999/xlink" xlink:href="ZooKeys-054-001-g077.jpg" position="float" orientation="portrait" xlink:type="simple"/></fig><fig id="F78" position="float" orientation="portrait"><label>Figures 330–337.</label><caption><p><tp:taxon-name>Therophilus nuichuaensis</tp:taxon-name> sp. n., female, holotype. <bold>330</bold> mesosoma lateral <bold>331</bold> mesosoma dorsal <bold>332</bold> first-third metasomal tergites dorsal <bold>333</bold> wings <bold>334</bold> hind femur lateral <bold>335</bold> head anterior <bold>336</bold> head dorsal <bold>337</bold> head lateral.</p></caption><graphic xmlns:xlink="http://www.w3.org/1999/xlink" xlink:href="ZooKeys-054-001-g078.jpg" position="float" orientation="portrait" xlink:type="simple"/></fig></tp:treatment-sec><tp:treatment-sec sec-type="Biology"><title>Biology.</title><p>Unknown.</p></tp:treatment-sec><tp:treatment-sec sec-type="Etymology"><title>Etymology.</title><p>Named after the type locality: Núi Chúa National Park.</p></tp:treatment-sec></tp:taxon-treatment><tp:taxon-treatment><tp:treatment-meta><mixed-citation publication-type="journal"><person-group><name><surname>van Achterberg</surname><given-names>Cornelis</given-names></name><name><surname>Long</surname><given-names>Khuat Dang</given-names></name></person-group><article-title>Revision of the Agathidinae (Hymenoptera, Braconidae) of Vietnam, with the description of forty-two new species and three new genera</article-title><source>Zookeys</source><day>09</day><month>9</month><year>2010</year><volume>2010</volume><issue>54</issue><fpage>1</fpage><lpage>184</lpage><pub-id pub-id-type="doi">10.3897/zookeys.54.475</pub-id></mixed-citation></tp:treatment-meta><tp:nomenclature><tp:taxon-name>
                            <tp:taxon-name-part taxon-name-part-type="genus">Therophilus</tp:taxon-name-part>
                            <tp:taxon-name-part taxon-name-part-type="species">parasper</tp:taxon-name-part>
                            <object-id xmlns:xlink="http://www.w3.org/1999/xlink" xlink:type="simple">urn:lsid:zoobank.org:act:E8CE7AB5-4FDB-4196-B216-BA959B8B2D6F</object-id>
                        </tp:taxon-name><tp:taxon-status xmlns:xlink="http://www.w3.org/1999/xlink" xlink:type="simple">sp. n.</tp:taxon-status><xref ref-type="fig" rid="F79">Figs 338</xref><xref ref-type="fig" rid="F80">–346</xref></tp:nomenclature><tp:treatment-sec sec-type="Type material"><title>Type material.</title><p>Holotype, ♀ (RMNH), “N.W. Vietnam: Tonkin, Hoang Lien N.P., 10 km SW Sa Pa, c. 1550 m, 22–29.x.1999, Malaise traps, C. v. Achterberg, RMNH’99”.</p></tp:treatment-sec><tp:treatment-sec sec-type="Diagnosis"><title>Diagnosis.</title><p>The new species is similar to <tp:taxon-name>Therophilus asper</tp:taxon-name> (Chou &amp; Sharkey, 1989) comb. n., but differs by having the hind femur 5 times as long as wide (<tp:taxon-name>Therophilus asper</tp:taxon-name>: 4 times); the propodeum with a pentagonal areola (asper: without distinct areola); the first tergite 1.7 times as long as its apical width (asper: 1.3 times ) ; the second tergite striate (asper: almost completely smooth) ; the outer side of the middle tibia with 3 pegs (asper: with 7 pegs) and hind tibia with a yellowish basal ring (asper: without pale basal ring).</p></tp:treatment-sec><tp:treatment-sec sec-type="Description"><title>Description.</title><p>Holotype, ♀, length of body 6.6 mm, of fore wing 6.3 mm, of ovipositor sheath 5.0 mm.</p><sec sec-type="Head"><title>Head.</title><p>Antennal segments 37, length of third segment 1.2 times fourth segment, length of third, fourth and penultimate segments 3.1, 3.0 and 2.0 times their width, respectively; length of apical antennal segment 1.2 times as long as penultimate segment; maxillary palp 0.8 times height of head; malar space 2.5 times as long as basal width of mandible; in dorsal view length of eye 3.4 times temple; temples gradually narrowed (<xref ref-type="fig" rid="F80">Fig. 345</xref>); POL:OD:OOL = 6:4:10; face distinctly punctate with short medial groove and rugose-punctate medially; frons coriaceous with fine faint rugae laterally; vertex and temple smooth with very sparse minute punctures.<!--PageBreak--></p></sec><sec sec-type="Mesosoma"><title>Mesosoma.</title><p>Length of mesosoma 1.6 times its height; pronotum shiny smooth medially, crenulate anteriorly, pronotal trough rugose-punctate, dorsally with dense punctures; area near lateral carina of mesoscutum densely crenulate; mesoscutum ru<!--PageBreak-->gose-punctate, slightly flat posterior with sparse punctures; notauli complete, crenulate; scutellar sulcus 0.6 times as long as dorsal part of scutellum and with one carinae; scutellum largely rugose-punctate with transverse subposterior crest (<xref ref-type="fig" rid="F80">Fig. 340</xref>); precoxal sulcus crenulate, extending 0.9 of mesopleuron (<xref ref-type="fig" rid="F80">Fig. 339</xref>); mesopleuron below precoxal sulcus with sparse fine punctures; mesopleuron above precoxal sulcus shiny with very sparse minute punctures; metapleuron densely setose, rugose-punctate; propodeum with pentagonal areola basally with transverse rugae medio-apically; propodeal spiracle small, as long as wide.</p></sec><sec sec-type="Wings"><title>Wings.</title><p>Fore wing: second submarginal cell medium-sized (<xref ref-type="fig" rid="F80">Fig. 342</xref>); vein SR1 distinctly curved; r:3-SR+SR1 = 3:73. Hind wing: vein M+CU 0.8 as long as vein 1-M (25:30).</p></sec><sec sec-type="Legs"><title>Legs.</title><p>Length of hind femur, tibia and basitarsus 5.0, 8.1 and 10.7 times their width, respectively; hind femur (as remainder of legs) with short setae (<xref ref-type="fig" rid="F80">Fig. 343</xref>); length of outer and inner spur of middle tibia 0.4 and 0.7 times middle basitarsus, respectively; outer side of middle tibia with 3 pegs; length of outer and inner spur of hind tibia 0.3 and 0.5 times hind basitarsus, respectively; tarsal claws with lobe.</p></sec><sec sec-type="Metasoma"><title>Metasoma.</title><p>First tergite with short medial carina, slightly depressed laterally, its length 1.7 times its apical width (<xref ref-type="fig" rid="F80">Fig. 341</xref>); first tergite sparsely striate medially, densely rugose-striate apically; second tergite with transverse groove, striate with medial striae convergent (<xref ref-type="fig" rid="F80">Fig. 341</xref>); ovipositor sheath 0.8 times as long as fore wing.</p></sec><sec sec-type="Colour"><title>Colour.</title><p>Black; palpi, fore legs, middle tibia and tarsus yellow; middle femur yellowish brown; hind tibia with a pale yellowish basal ring (<xref ref-type="fig" rid="F80">Fig. 343</xref>); first-second tergites whitish ventrally; pterostigma dark brown; wing membrane infuscate apically and subhyaline basally (<xref ref-type="fig" rid="F80">Fig. 342</xref>).</p></sec></tp:treatment-sec><tp:treatment-sec sec-type="Distribution"><title>Distribution.</title><p>NW Vietnam: Lao Cai.</p><fig id="F79" position="float" orientation="portrait"><label>Figure 338.</label><caption><p><tp:taxon-name>Therophilus parasper</tp:taxon-name> sp. n., female, holotype. Habitus lateral.</p></caption><graphic xmlns:xlink="http://www.w3.org/1999/xlink" xlink:href="ZooKeys-054-001-g079.jpg" position="float" orientation="portrait" xlink:type="simple"/></fig><fig id="F80" position="float" orientation="portrait"><label>Figures 339–346.</label><caption><p><tp:taxon-name>Therophilus parasper</tp:taxon-name> sp. n., female, holotype. <bold>339</bold> mesosoma lateral <bold>340</bold> mesosoma dorsal <bold>341</bold> first-third metasomal tergites dorsal <bold>342</bold> wings <bold>343</bold> hind femur lateral <bold>344</bold> head anterior <bold>345</bold> head dorsal <bold>346</bold> head lateral.</p></caption><graphic xmlns:xlink="http://www.w3.org/1999/xlink" xlink:href="ZooKeys-054-001-g080.jpg" position="float" orientation="portrait" xlink:type="simple"/></fig></tp:treatment-sec><tp:treatment-sec sec-type="Biology"><title>Biology.</title><p>Unknown.</p></tp:treatment-sec><tp:treatment-sec sec-type="Etymology"><title>Etymology.</title><p>From “para” (Greek for “near”), and the specific name “asper”, because of its similarity to that species.</p></tp:treatment-sec></tp:taxon-treatment><tp:taxon-treatment><tp:treatment-meta><mixed-citation publication-type="journal"><person-group><name><surname>van Achterberg</surname><given-names>Cornelis</given-names></name><name><surname>Long</surname><given-names>Khuat Dang</given-names></name></person-group><article-title>Revision of the Agathidinae (Hymenoptera, Braconidae) of Vietnam, with the description of forty-two new species and three new genera</article-title><source>Zookeys</source><day>09</day><month>9</month><year>2010</year><volume>2010</volume><issue>54</issue><fpage>1</fpage><lpage>184</lpage><pub-id pub-id-type="doi">10.3897/zookeys.54.475</pub-id></mixed-citation></tp:treatment-meta><tp:nomenclature><tp:taxon-name>
                            <tp:taxon-name-part taxon-name-part-type="genus">Therophilus</tp:taxon-name-part>
                            <tp:taxon-name-part taxon-name-part-type="species">planifrons</tp:taxon-name-part>
                            <object-id xmlns:xlink="http://www.w3.org/1999/xlink" xlink:type="simple">urn:lsid:zoobank.org:act:AAFD7DFA-8057-4755-9790-6BC6F6E0FFCF</object-id>
                        </tp:taxon-name><tp:taxon-status xmlns:xlink="http://www.w3.org/1999/xlink" xlink:type="simple">sp. n.</tp:taxon-status><xref ref-type="fig" rid="F81">Figs 347</xref><xref ref-type="fig" rid="F82">–355</xref></tp:nomenclature><tp:treatment-sec sec-type="Type material"><title>Type material.</title><p>Holotype, ♀ (RMNH), “NW. Vietnam: Tonkin, Hoang Lien N.P., 15 km SW Sa Pa, c 1900 m, 15–21.x.1999, Malaise traps, C. v. Achterberg, RMNH’99”.</p></tp:treatment-sec><tp:treatment-sec sec-type="Diagnosis"><title>Diagnosis.</title><p>Differs from other known species by the combination of the flattened frons, the less transverse head, the comparatively short ovipositor sheath (about 0.5 times fore wing), the lack of a triangular area in front of the anterior ocellus and the tegulum paler than the humeral plate.</p></tp:treatment-sec><tp:treatment-sec sec-type="Description"><title>Description.</title><p>Holotype, ♀, length of body 3.4 mm, of fore wing 3.0 mm, ovipositor sheath 1.3 mm.</p><sec sec-type="Head"><title>Head.</title><p>Antenna with 28 segments, length of third segment 1.2 times fourth segment, length of third, fourth and penultimate segments 3.7, 3.0 and 2.0 times their<!--PageBreak--> width, respectively; length of maxillary palp 0.7 times height of head; malar space 1.8 times as long as basal width of mandible; in dorsal view length of eye 4.0 times temple; temple roundly narrowed posteriorly (<xref ref-type="fig" rid="F82">Fig. 354</xref>); ocelli in low triangle, POL:OD:OOL = 9:5:11; face shiny and distinctly punctulate; clypeus smooth medially, remainder finely punctate and rather weakly convex; frons flattened posteriorly, without a medial ridge or triangular area, but with a short groove medio-anteriorly, smooth medially and distinctly punctulate laterally; vertex and temple shiny and largely smooth, with sparse punctulation.</p></sec><sec sec-type="Mesosoma"><title>Mesosoma.</title><p>Length of mesosoma 1.7 times its height; pronotum smooth, with distinct epomial and deep subpronope anteriorly, finely sparsely punctate dorso-posteriorly and posterior groove indistinctly crenulate ventrally; area near lateral carina of mesoscutum crenulate; mesoscutum spaced punctulate but finely punctate near notauli, medio-posteriorly lobes flattened; notauli complete and narrowly crenulate anteriorly and becoming wider posteriorly, coalescent part rather widely crenulate; scutellar sulcus half as long as dorsal face of scutellum, shallow and with one short carina; scutellum shiny and with a few punctures, subposterior crest obsolescent but with distinctly crenulate groove and medio-posteriorly with semi-circular crenulate depression (<xref ref-type="fig" rid="F82">Fig. 349</xref>); precoxal sulcus rather shallow, weakly and narrowly crenulate and anteriorly absent (<xref ref-type="fig" rid="F82">Fig. 348</xref>); remainder of mesopleuron spaced punctulate; metapleuron rather densely setose, spaced finely punctate dorsally and antero-ventrally rugose; propodeum coarsely areolate dorsally and rather finely reticulate posteriorly, with a coarse transverse carina, a triangular areola and a short median carina dorsally, partly smooth anteriorly (<xref ref-type="fig" rid="F82">Fig. 349</xref>); propodeal spiracle rather small, round.</p></sec><sec sec-type="Wings"><title>Wings.</title><p>Fore wing: second submarginal cell medium-sized and petiolate (<xref ref-type="fig" rid="F82">Fig. 351</xref>); vein SR1 distinctly bent towards pterostigma and close to it (<xref ref-type="fig" rid="F82">Fig. 351</xref>); pterostigma wide and vein r short, r:3-SR+SR1 = 1:21; r-m slightly longer than petiolus (<xref ref-type="fig" rid="F82">Fig. 351</xref>); apical half of subbasal cell densely setose. Hind wing: vein M+CU as long as vein 1-M.</p></sec><sec sec-type="Legs"><title>Legs.</title><p>Length of hind femur, tibia and basitarsus 2.9, 6.1 and 7.4 times their width, respectively; hind femur shiny, largely smooth and with rather short setae (<xref ref-type="fig" rid="F82">Fig. 352</xref>); length of outer and inner spur of middle tibia 0.35 and 0.45 times middle basitarsus, respectively; outer side of middle tibia with a row of 3 pegs and 2 pegs at apex; length of outer and inner spurs of hind tibia 0.35 and 0.50 times hind basitarsus, respectively; tarsal claws with large lobe.</p></sec><sec sec-type="Metasoma"><title>Metasoma.</title><p>First tergite widened posteriorly, largely smooth, with a few striae laterally, its basal half with weak dorsal carinae, its length 1.4 times its apical width (<xref ref-type="fig" rid="F82">Fig. 350</xref>); second and following tergites (including second suture) smooth; second tergite somewhat narrowed anteriorly and with a curved transverse groove (<xref ref-type="fig" rid="F82">Fig. 350</xref>); ovipositor sheath 0.42 times as long as fore wing.</p></sec><sec sec-type="Colour"><title>Colour.</title><p>Black; antenna, humeral plate, fore coxa basally, fore and middle tarsi largely, middle coxa largely, hind femur, apical third of hind tibia, hind tarsus (except whitish basal third of basitarsus), metasoma apically and ventrally (but antero-ventrally largely pale yellowish), ovipositor sheath, veins and pterostigma dark brown; palpi and mandible pale yellowish; remainder of fore and middle legs, hind trochanter and trochantellus, subbasal patch of hind tibia and tegulum brownish-yellow; spurs and remainder of hind tibia whitish; wing membrane slightly infuscate (<xref ref-type="fig" rid="F82">Fig. 351</xref>).</p></sec></tp:treatment-sec><tp:treatment-sec sec-type="Distribution"><title>Distribution.</title><p>NW Vietnam: Lao Cai.</p><fig id="F81" position="float" orientation="portrait"><label>Figure 347.</label><caption><p><tp:taxon-name>Therophilus planifrons</tp:taxon-name> sp. n., female, holotype. Habitus lateral.</p></caption><graphic xmlns:xlink="http://www.w3.org/1999/xlink" xlink:href="ZooKeys-054-001-g081.jpg" position="float" orientation="portrait" xlink:type="simple"/></fig><fig id="F82" position="float" orientation="portrait"><label>Figures 348–355.</label><caption><p><tp:taxon-name>Therophilus planifrons</tp:taxon-name> sp. n., female, holotype. <bold>348</bold> mesosoma lateral <bold>349</bold> mesosoma dorsal <bold>350</bold> first-third metasomal tergites dorsal <bold>351</bold> wings <bold>352</bold> hind femur lateral <bold>353</bold> head anterior <bold>354</bold> head dorsal <bold>355</bold> head lateral.</p></caption><graphic xmlns:xlink="http://www.w3.org/1999/xlink" xlink:href="ZooKeys-054-001-g082.jpg" position="float" orientation="portrait" xlink:type="simple"/></fig></tp:treatment-sec><tp:treatment-sec sec-type="Biology"><title>Biology.</title><p>Unknown.</p></tp:treatment-sec><tp:treatment-sec sec-type="Etymology"><title>Etymology.</title><p>From “planus” (Latin for “flat”), and “frons” (Latin for “fore part”), because of the flat frons.</p></tp:treatment-sec></tp:taxon-treatment><tp:taxon-treatment><tp:treatment-meta><mixed-citation publication-type="journal"><person-group><name><surname>van Achterberg</surname><given-names>Cornelis</given-names></name><name><surname>Long</surname><given-names>Khuat Dang</given-names></name></person-group><article-title>Revision of the Agathidinae (Hymenoptera, Braconidae) of Vietnam, with the description of forty-two new species and three new genera</article-title><source>Zookeys</source><day>09</day><month>9</month><year>2010</year><volume>2010</volume><issue>54</issue><fpage>1</fpage><lpage>184</lpage><pub-id pub-id-type="doi">10.3897/zookeys.54.475</pub-id></mixed-citation></tp:treatment-meta><tp:nomenclature><tp:taxon-name>
                            <tp:taxon-name-part taxon-name-part-type="genus">Therophilus</tp:taxon-name-part>
                            <tp:taxon-name-part taxon-name-part-type="species">punctiscutum</tp:taxon-name-part>
                            <object-id xmlns:xlink="http://www.w3.org/1999/xlink" xlink:type="simple">urn:lsid:zoobank.org:act:E1471131-90B7-485B-815A-A089593A9FB0</object-id>
                        </tp:taxon-name><tp:taxon-status xmlns:xlink="http://www.w3.org/1999/xlink" xlink:type="simple">sp. n.</tp:taxon-status><xref ref-type="fig" rid="F83">Figs 356</xref><xref ref-type="fig" rid="F84">–364</xref></tp:nomenclature><tp:treatment-sec sec-type="Type material"><title>Type material.</title><p>Holotype, ♀ (RMNH), “N. Vietnam: Hoa Binh, Pa Co Hang Kia N.R., 1321 m, 20°44'36N; 104°53'44E, 10–24.x.2009, Mal. tr. 8, C. v. Achterberg &amp; R. de Vries, RMNH’09”.</p></tp:treatment-sec><tp:treatment-sec sec-type="Diagnosis"><title>Diagnosis.</title><p>Recognizable by its slender basal tergites of the metasoma and the slender mesosoma (including a slender mesopleuron), combined with a black head and mesosoma.</p></tp:treatment-sec><tp:treatment-sec sec-type="Description"><title>Description.</title><p>Holotype, ♀, length of body 4.9 mm, of fore wing 3.7 mm, ovipositor sheath 4.6 mm.</p><sec sec-type="Head"><title>Head.</title><p>Antenna with 32 segments, length of third segment 1.4 times fourth segment, length of third, fourth and penultimate segments 4.2, 3.0 and 1.5 times thei<!--PageBreak-->r width, respectively; length of maxillary palp 0.7 times height of head; malar space 2.2 times as long as basal width of mandible; in dorsal view length of eye 3.8 times temple; temple gradually narrowed posteriorly (<xref ref-type="fig" rid="F84">Fig. 363</xref>); ocelli in rather high triangle, POL:OD:OOL = 6:5:8; face rather shiny and distinctly rather densely and finely punctate; clypeus sparsely finely punctate and moderately convex; frons flat and finely punctate between antennal sockets and without a medial ridge, no triangular area posteriorly, but in front of anterior ocellus with a narrow groove, smooth medially and rather densely finely punctate laterally; vertex and temple shiny and largely smooth, with sparse punctulation.</p></sec><sec sec-type="Mesosoma"><title>Mesosoma.</title><p>Length of mesosoma 1.7 times its height; pronotum smooth with three weak carinae and double distinct epomial anteriorly, subpronope rather shallow, finely densely punctate and densely setose dorso-posteriorly and posterior groove narrowly crenulate; area near lateral carina of mesoscutum crenulate; mesoscutum moderately coarsely punctate, with distinct smooth interspaces, medio-posteriorly lobes slightly convex; notauli complete and narrowly crenulate; scutellar sulcus 0.4 times as long as dorsal face of scutellum, moderately deep and with one carina; scutellum flat, shiny and with sparse rather coarse punctures, subposterior crest weakly protruding and in front shallowly crenulate (<xref ref-type="fig" rid="F84">Fig. 358</xref>), medio-posteriorly rather steep in front of protruding medial area of pronotum; precoxal sulcus narrow, rather deep, largely smooth and anteriorly absent (<xref ref-type="fig" rid="F84">Fig. 357</xref>); mesopleuron below precoxal sulcus; remainder of mesopleuron shiny and spaced finely punctate, scrobe round and deep, isolated from pleural sulcus; metapleuron densely setose, rather dense but superficially punctate and ventrally rugose; propodeum rather coarsely densely vermiculate-reticulate (<xref ref-type="fig" rid="F84">Fig. 358</xref>); propodeal spiracle medium-sized, 1.4 times as long as wide.</p></sec><sec sec-type="Wings"><title>Wings.</title><p>Fore wing: second submarginal cell medium-sized and petiolate (<xref ref-type="fig" rid="F84">Fig. 360</xref>); vein SR1 straight; r:3-SR+SR1 = 1:17; r-m about half as long as petiolus; apical half of subbasal cell largely sparsely setose. Hind wing: vein M+CU 0.8 times as long as vein 1-M (<xref ref-type="fig" rid="F84">Fig. 360</xref>); vein 2-CU distinct.<!--PageBreak--></p></sec><sec sec-type="Legs"><title>Legs.</title><p>Length of hind femur, tibia and basitarsus 4.3, 8.2 and 9.2 times their width, respectively; hind femur spaced finely punctate and with short setae (<xref ref-type="fig" rid="F84">Fig. 361</xref>); length of outer and inner spur of middle tibia 0.35 and 0.50 times middle basitarsus, respectively; outer side of middle tibia with a row of 3 pegs and 2 pegs at apex; length of outer and inner spurs of hind tibia 0.3 and 0.4 times hind basitarsus, respectively; tarsal claws with large obtuse lobe.</p></sec><sec sec-type="Metasoma"><title>Metasoma.</title><p>First tergite parallel-sided, rather irregularly and densely longitudinally striate and 2.5 times as long as its apical width, with rather weak dorsal carinae in basal 0.6 of tergite (<xref ref-type="fig" rid="F84">Fig. 359</xref>); second tergite irregularly longitudinally rugulose-striate, but basal 0.4 with nearly round convexity superficially micro-sculptured; second tergite somewhat narrowed anteriorly and with obsolete curved transverse groove (<xref ref-type="fig" rid="F84">Fig. 359</xref>); remainder of metasoma (including second suture) smooth; ovipositor sheath 1.24 times as long as fore wing.</p></sec><sec sec-type="Colour"><title>Colour.</title><p>Black; antenna, tegulae, fore and middle coxae, apical half of hind tibia and small subbasal patch, hind tarsus, metasoma apically and ventrally (but antero-ventrally largely ivory), ovipositor sheath, hind spurs, veins and pterostigma dark brown; malar space, palpi, mandible, fore trochanter, basal half of middle tibia (except brownish patch subbasally), middle spurs and middle basitarsus largely, remainder of hind tibia, basal third of second tergite and its lateral margin ivory or white; middle trochanter, base of middle femur, apical half of middle tibia and telotarsus brown; remainder of fore and middle legs brownish-yellow; and remainder of hind tibia whitish; wing membrane subhyaline.</p></sec></tp:treatment-sec><tp:treatment-sec sec-type="Distribution"><title>Distribution.</title><p>NE Vietnam: Hoa Binh.</p><fig id="F83" position="float" orientation="portrait"><label>Figure 356.</label><caption><p><tp:taxon-name>Therophilus punctiscutum</tp:taxon-name> sp. n., female, holotype. Habitus lateral.</p></caption><graphic xmlns:xlink="http://www.w3.org/1999/xlink" xlink:href="ZooKeys-054-001-g083.jpg" position="float" orientation="portrait" xlink:type="simple"/></fig><fig id="F84" position="float" orientation="portrait"><label>Figures 357–364.</label><caption><p><tp:taxon-name>Therophilus punctiscutum</tp:taxon-name> sp. n., female, holotype. <bold>357</bold> mesosoma lateral <bold>358</bold> mesosoma dorsal <bold>359</bold> first-third metasomal tergites dorsal <bold>360</bold> wings <bold>361</bold> hind femur lateral <bold>362</bold> head anterior <bold>363</bold> head dorsal <bold>364</bold> head lateral.</p></caption><graphic xmlns:xlink="http://www.w3.org/1999/xlink" xlink:href="ZooKeys-054-001-g084.jpg" position="float" orientation="portrait" xlink:type="simple"/></fig></tp:treatment-sec><tp:treatment-sec sec-type="Biology"><title>Biology.</title><p>Unknown.</p></tp:treatment-sec><tp:treatment-sec sec-type="Etymology"><title>Etymology.</title><p>From “punctum” (Latin for “small hole, spot”), and “scutum” (Latin for “shield”), because of the punctate mesoscutum.</p></tp:treatment-sec></tp:taxon-treatment><tp:taxon-treatment><tp:treatment-meta><mixed-citation publication-type="journal"><person-group><name><surname>van Achterberg</surname><given-names>Cornelis</given-names></name><name><surname>Long</surname><given-names>Khuat Dang</given-names></name></person-group><article-title>Revision of the Agathidinae (Hymenoptera, Braconidae) of Vietnam, with the description of forty-two new species and three new genera</article-title><source>Zookeys</source><day>09</day><month>9</month><year>2010</year><volume>2010</volume><issue>54</issue><fpage>1</fpage><lpage>184</lpage><pub-id pub-id-type="doi">10.3897/zookeys.54.475</pub-id></mixed-citation></tp:treatment-meta><tp:nomenclature><tp:taxon-name>
                            <tp:taxon-name-part taxon-name-part-type="genus">Therophilus</tp:taxon-name-part>
                            <tp:taxon-name-part taxon-name-part-type="species">robustus</tp:taxon-name-part>
                            <object-id xmlns:xlink="http://www.w3.org/1999/xlink" xlink:type="simple">urn:lsid:zoobank.org:act:0BC020B8-F33D-4628-AA4C-223B735A76AB</object-id>
                        </tp:taxon-name><tp:taxon-status xmlns:xlink="http://www.w3.org/1999/xlink" xlink:type="simple">sp. n.</tp:taxon-status><xref ref-type="fig" rid="F85">Figs 365</xref><xref ref-type="fig" rid="F86">–373</xref></tp:nomenclature><tp:treatment-sec sec-type="Type material"><title>Type material.</title><p>Holotype, ♂ (RMNH), “N. Vietnam: Ha Noi, Gia Lam, soya bean field, ex O[miodes] indicata, 24.iii.1995, Ha”, “Aga 004”.</p></tp:treatment-sec><tp:treatment-sec sec-type="Diagnosis"><title>Diagnosis.</title><p>Recognizable by the unique feature of the mesoscutum protruding over the pronotum anteriorly; in addition the middle lobe of the mesoscutum is comparatively short and wide.</p></tp:treatment-sec><tp:treatment-sec sec-type="Description"><title>Description.</title><p>Holotype, ♂, length of body 5.1 mm, of fore wing 4.2 mm.</p><sec sec-type="Head"><title>Head.</title><p>Antenna with 35 segments, length of third segment 1.5 times fourth segment, length of third, fourth and penultimate segments 4.4, 3.0 and 1.5 times their width, respectively; length of maxillary palp 0.7 times height of head; malar space 1.6 times as long as basal width of mandible; in dorsal view length of eye 4.8 times temple; temple directly narrowed posteriorly (<xref ref-type="fig" rid="F86">Fig. 373</xref>); ocelli in low triangle, POL:OD:OOL <!--PageBreak-->= 6:5:7; face flattened but medio-dorsally widely depressed, shiny and spaced finely punctate; clypeus largely smooth and weakly convex, only dorsally punctulate; frons with a short medial ridge, smooth medially and spaced coarsely punctate laterally, in front of anterior ocellus with a somewhat depressed large elongate triangular area and strongly depressed behind antennal sockets; vertex and temple shiny and largely smooth, with sparse punctures.</p></sec><sec sec-type="Mesosoma"><title>Mesosoma.</title><p>Length of mesosoma 1.3 times its height; pronotum smooth but coarsely crenulate antero-medially and posterior groove distinctly crenulate ventrally; area near lateral carina of mesoscutum finely crenulate; anteriorly mesoscutum porches over pronotum (<xref ref-type="fig" rid="F86">Fig. 366</xref>); mesoscutum robust, very sparsely finely punctate, but rather densely on middle lobe, medio-posteriorly lobes convex and with deep crenulate groove in between; notauli complete and narrowly crenulate; scutellar sulcus 0.7 times as long as dorsal face of scutellum, rather deep and with 5 long carinae; scutellum shiny, weakly convex and with sparse punctulation, subposterior crest distinct and finely crenulate (<xref ref-type="fig" rid="F86">Fig. 367</xref>), medio-posterior depression absent but steep posterior slope rugulose; precoxal sulcus rather deep, distinctly crenulate and anteriorly absent (<xref ref-type="fig" rid="F86">Fig. 366</xref>); remainder of mesopleuron shiny and smooth; mesosternal sulcus largely smooth; metapleuron short setose, superficially punctate but ventrally rugose; propodeum very coarsely reticulate-rugose (<xref ref-type="fig" rid="F86">Fig. 367</xref>); propodeal spiracle rather large (<xref ref-type="fig" rid="F86">Fig. 367</xref>), 1.2 times as long as wide.</p></sec><sec sec-type="Wings"><title>Wings.</title><p>Fore wing: second submarginal cell rather small and petiolate (<xref ref-type="fig" rid="F86">Fig. 369</xref>); vein SR1 straight; r:3-SR+SR1 = 1:13; r-m about half as long as petiolus; apical half of subbasal cell nearly completely glabrous. Hind wing: vein M+CU as long as vein 1-M.<!--PageBreak--><!--PageBreak--></p></sec><sec sec-type="Legs"><title>Legs.</title><p>Length of hind femur, tibia and basitarsus 3.5, 6.1 and 7 times their width, respectively; hind femur smooth (only slightly pimply) and with medium-sized setae (<xref ref-type="fig" rid="F86">Fig. 370</xref>); length of outer and inner spur of middle tibia 0.5 and 0.7 times middle basitarsus, respectively; outer side of middle tibia with row of 3 pegs and 2 pegs at apex; length of outer and inner spurs of hind tibia 0.35 and 0.55 times hind basitarsus, respectively; tarsal claws with large lobe; hind coxa superficially granulate.</p></sec><sec sec-type="Metasoma"><title>Metasoma.</title><p>First tergite somewhat widened apically, 1.4 times as long as its apical width, longitudinally costate, with dorsal carinae nearly complete but similar to surrounding sculpture (<xref ref-type="fig" rid="F86">Fig. 368</xref>); second tergite rather costate, subparallel-sided, its basal 0.6 with a semicircular convexity and with a curved transverse groove (<xref ref-type="fig" rid="F86">Fig. 368</xref>); remainder of metasoma (including second suture) smooth.</p></sec><sec sec-type="Colour"><title>Colour.</title><p>Black; pronotum (but ventrally yellowish), mesoscutum, scutellum (but laterally dark brown) and mesopleuron antero-dorsally orange brown, scapus, pedicellus, clypeus ventrally, tegulum, fore and middle legs, propleural flange, hind trochanter and trochantellus, spurs, hind tarsus (but somewhat infuscate) and narrowly apex of metasoma brownish-yellow; humeral plate yellow; remainder of antenna brown to rather dark brown; malar space, metanotum and pterostigma dark brown; palpi, mandible, basal 0.6 of hind tibia (and without dark patch), apex of first tergite, second tergite, third tergite narrowly antero-medially and basal half of metasoma ventrally white or ivory; veins largely brown; wing membrane subhyaline.</p></sec></tp:treatment-sec><tp:treatment-sec sec-type="Distribution"><title>Distribution.</title><p>N Vietnam: Ha Noi.</p><fig id="F85" position="float" orientation="portrait"><label>Figure 365.</label><caption><p><tp:taxon-name>Therophilus robustus</tp:taxon-name> sp. n., male, holotype. Habitus lateral.</p></caption><graphic xmlns:xlink="http://www.w3.org/1999/xlink" xlink:href="ZooKeys-054-001-g085.jpg" position="float" orientation="portrait" xlink:type="simple"/></fig><fig id="F86" position="float" orientation="portrait"><label>Figures 366–373.</label><caption><p><tp:taxon-name>Therophilus robustus</tp:taxon-name> sp. n., male, holotype. <bold>366</bold> mesosoma lateral <bold>367</bold> mesosoma dorsal <bold>368</bold> first-third metasomal tergites dorsal <bold>369</bold> wings <bold>370</bold> hind femur lateral <bold>371</bold> head anterior <bold>372</bold> head lateral <bold>373</bold> head dorsal.</p></caption><graphic xmlns:xlink="http://www.w3.org/1999/xlink" xlink:href="ZooKeys-054-001-g086.jpg" position="float" orientation="portrait" xlink:type="simple"/></fig></tp:treatment-sec><tp:treatment-sec sec-type="Biology"><title>Biology.</title><p>The holotype was reared from <tp:taxon-name>Omiodes indicata</tp:taxon-name> (Fabricius, 1775) (<tp:taxon-name>Lepidoptera</tp:taxon-name>: <tp:taxon-name>Pyralidae</tp:taxon-name>: <tp:taxon-name>Pyraustinae</tp:taxon-name>) on soybean (<tp:taxon-name>Glycine max</tp:taxon-name> (Linnaeus)) according to the label data. It is the first record of a species of <tp:taxon-name>Agathidinae</tp:taxon-name> as parasitoid of this species.</p></tp:treatment-sec><tp:treatment-sec sec-type="Etymology"><title>Etymology.</title><p>From “robustus” (Latin for “strong”), because of the robust body.</p></tp:treatment-sec></tp:taxon-treatment><tp:taxon-treatment><tp:treatment-meta><mixed-citation publication-type="journal"><person-group><name><surname>van Achterberg</surname><given-names>Cornelis</given-names></name><name><surname>Long</surname><given-names>Khuat Dang</given-names></name></person-group><article-title>Revision of the Agathidinae (Hymenoptera, Braconidae) of Vietnam, with the description of forty-two new species and three new genera</article-title><source>Zookeys</source><day>09</day><month>9</month><year>2010</year><volume>2010</volume><issue>54</issue><fpage>1</fpage><lpage>184</lpage><pub-id pub-id-type="doi">10.3897/zookeys.54.475</pub-id></mixed-citation></tp:treatment-meta><tp:nomenclature><tp:taxon-name>
                            <tp:taxon-name-part taxon-name-part-type="genus">Therophilus</tp:taxon-name-part>
                            <tp:taxon-name-part taxon-name-part-type="species">rugosiferus</tp:taxon-name-part>
                            <object-id xmlns:xlink="http://www.w3.org/1999/xlink" xlink:type="simple">urn:lsid:zoobank.org:act:5379C380-F549-4271-9C35-9C3771989C82</object-id>
                        </tp:taxon-name><tp:taxon-status xmlns:xlink="http://www.w3.org/1999/xlink" xlink:type="simple">sp. n.</tp:taxon-status><xref ref-type="fig" rid="F87">Figs 374</xref><xref ref-type="fig" rid="F88">–382</xref></tp:nomenclature><tp:treatment-sec sec-type="Type material"><title>Type material.</title><p>Holotype, ♀ (RMNH), “NW. Vietnam: Tonkin, Hoang Lien N.P., 10 km SW Sa Pa, c 1550 m, 22–29.x.1999, Malaise traps, C. v. Achterberg, RMNH’99”. Paratype: 1 ♂ + 1 ♀ (IEBR, RMNH), “NE Vietnam: Hoa Binh, Mai Chau, Pa Co N.P., 1100 m, 21.iv.2001, K.D. Long”.</p></tp:treatment-sec><tp:treatment-sec sec-type="Diagnosis"><title>Diagnosis.</title><p>Easily recognizable because of the large reticulate-rugose area on the mesoscutum subapically. The new species is similar to the Palaearctic <tp:taxon-name>Therophilus cingulipes</tp:taxon-name> (Nees, 1812) comb. n. (described as <tp:taxon-name>Bassus nantouensis</tp:taxon-name> Chou &amp; Sharkey, 1989, from China and synonymized by Sharkey, 1996), but differs by having the pronotal trough rugose (<tp:taxon-name>Therophilus cingulipes</tp:taxon-name>: weakly crenulate), the notauli widened posteriorly (cingulipes: narrow posteriorly) and the propodeum with a transverse carina dividing the propodeum into two areas (cingulipes: without a distinct transverse carina).</p></tp:treatment-sec><tp:treatment-sec sec-type="Description"><title>Description.</title><p>Holotype, ♀, length of body 3.8 mm, of fore wing 3.2 mm.</p><sec sec-type="Head"><title>Head.</title><p>Antenna broken, length of third segment 1.2 times fourth segment, length of third, fourth and penultimate segments 4.5, 3.5 times their width, respectively; maxillary palp 0.7 times height of head; malar space 3.6 times as long as basal width of mandible; in dorsal view, length of eye 7.0 times temple; temple roundly narrowed posteriorly; ocelli in high triangle (<xref ref-type="fig" rid="F88">Fig. 381</xref>), POL:OD:OOL = 6:5:11; face densely setose with dense distinct punctures; frons with distinct fine punctures; vertex and temple shiny with sparse fine punctures; area near lateral ocelli densely punctate.</p></sec><sec sec-type="Mesosoma"><title>Mesosoma.</title><p>Length of mesosoma 1.5 times its height; pronotum setose and rugose-punctate ventrally and dorsally, smooth medially; area near lateral carina of mesoscutum crenulate; mesoscutum shiny almost coriaceous with very sparse minute punctures anteriorly, slightly flat and smooth posteriorly; notauli complete, crenulate and widened posteriorly, forming a large reticulate-rugose area (<xref ref-type="fig" rid="F88">Fig. 376</xref>); scutellar sulcus 0.4 times as long as dorsal face of scutellum and with 6 carinae; scutellum convex, shiny with very sparse minute punctures, subposterior crest curved (<xref ref-type="fig" rid="F88">Fig. 376</xref>); precoxal sulcus narrow, short and crenulate (<xref ref-type="fig" rid="F88">Fig. 375</xref>); mesopleuron shiny with sparse fine punctures; metapleuron densely setose with distinct punctures anteriorly, rugose posteriorly; propodeum areolate-rugose, with a transverse carina dividing the propodeum into two areas (<xref ref-type="fig" rid="F88">Fig. 376</xref>); propodeal spiracle small, as long as wide</p></sec><sec sec-type="Wings"><title>Wings.</title><p>Fore wing: second submarginal cell small and petiolate (<xref ref-type="fig" rid="F88">Fig. 378</xref>); vein SR1 curved; r:3-SR+SR1 = 3:42. Hind wing: vein M+CU 0.8 times as long as vein 1-M.</p></sec><sec sec-type="Legs"><title>Legs.</title><p>Hind femur robust; length of hind femur, tibia and basitarsus 2.6, 5.0 and 9.5 times their width, respectively; hind femur (as remainder of legs) with short setae<!--PageBreak--><!--PageBreak--> (<xref ref-type="fig" rid="F88">Fig. 379</xref>); length of outer and inner spur of middle tibia 0.3 and 0.5 times middle basitarsus, respectively; outer side of middle tibia with 2 pegs and 2 pegs at apex; outer apex of hind tibia with a cluster of 13 pegs; length of outer and inner spur of hind tibia 0.3 and 0.4 times hind basitarsus, respectively; tarsal claws with lobe.</p></sec><sec sec-type="Metasoma"><title>Metasoma.</title><p>Length of first metasomal tergite 1.4 times its apical width (<xref ref-type="fig" rid="F88">Fig. 377</xref>); first tergite with dense longitudinal striae; second tergite with striate transverse groove, large basal area of second tergite smooth, apical half striate medially and smooth laterally (<xref ref-type="fig" rid="F88">Fig. 377</xref>); remainder of metasoma shiny smooth; length of ovipositor 1.1 times fore wing, its sheath missing.</p></sec><sec sec-type="Colour"><title>Colour.</title><p>Black; clypeus, mouthparts, fore legs (but reddish yellow trochantellus and basal half of tibia); middle legs light brown or infuscate (but yellow femur apically, tibia and hind basitarsus basally); hind spurs, basal two thirds of hind tibia and basal half of hind basitarsus yellowish; pterostigma dark brown; wing membrane slightly infuscate.</p></sec><sec sec-type="Variation"><title>Variation.</title><p>Antenna with 33 segments (female); vein M+CU of hind wing 0.8–0.9 times as long as vein 1-M; POL:OD:OOL = 6:5:8 (male); outer side of middle tibia with 2–3 pegs and 2 pegs at apex; length of body 3.8–4.2 mm, of fore wing 3.0–3.5 mm.</p></sec></tp:treatment-sec><tp:treatment-sec sec-type="Distribution"><title>Distribution.</title><p>NW Vietnam: Lao Cai and NE Vietnam: Hoa Binh.</p><fig id="F87" position="float" orientation="portrait"><label>Figure 374.</label><caption><p><tp:taxon-name>Therophilus rugosiferus</tp:taxon-name> sp. n., female, holotype. Habitus lateral.</p></caption><graphic xmlns:xlink="http://www.w3.org/1999/xlink" xlink:href="ZooKeys-054-001-g087.jpg" position="float" orientation="portrait" xlink:type="simple"/></fig><fig id="F88" position="float" orientation="portrait"><label>Figures 375–382.</label><caption><p><tp:taxon-name>Therophilus rugosiferus</tp:taxon-name> sp. n., female, holotype. <bold>375</bold> mesosoma lateral <bold>376</bold> mesosoma dorsal <bold>377</bold> first-third metasomal tergites dorsal <bold>378</bold> fore wing <bold>379</bold> hind femur lateral <bold>380</bold> head anterior <bold>381</bold> head dorsal <bold>382</bold> head lateral.</p></caption><graphic xmlns:xlink="http://www.w3.org/1999/xlink" xlink:href="ZooKeys-054-001-g088.jpg" position="float" orientation="portrait" xlink:type="simple"/></fig></tp:treatment-sec><tp:treatment-sec sec-type="Biology"><title>Biology.</title><p>Unknown.</p></tp:treatment-sec><tp:treatment-sec sec-type="Etymology"><title>Etymology.</title><p>From “rugosus” (Latin for “wrinkled”), and “fero” (Latin for “carry”), because of the rugose part of the mesoscutum.</p></tp:treatment-sec></tp:taxon-treatment><tp:taxon-treatment><tp:treatment-meta><mixed-citation publication-type="journal"><person-group><name><surname>van Achterberg</surname><given-names>Cornelis</given-names></name><name><surname>Long</surname><given-names>Khuat Dang</given-names></name></person-group><article-title>Revision of the Agathidinae (Hymenoptera, Braconidae) of Vietnam, with the description of forty-two new species and three new genera</article-title><source>Zookeys</source><day>09</day><month>9</month><year>2010</year><volume>2010</volume><issue>54</issue><fpage>1</fpage><lpage>184</lpage><pub-id pub-id-type="doi">10.3897/zookeys.54.475</pub-id></mixed-citation></tp:treatment-meta><tp:nomenclature><tp:taxon-name>
                            <tp:taxon-name-part taxon-name-part-type="genus">Therophilus</tp:taxon-name-part>
                            <tp:taxon-name-part taxon-name-part-type="species">scutellatus</tp:taxon-name-part>
                            <object-id xmlns:xlink="http://www.w3.org/1999/xlink" xlink:type="simple">urn:lsid:zoobank.org:act:4FF9F64E-6E9D-436C-807B-F68E2E77B1B6</object-id>
                        </tp:taxon-name><tp:taxon-status xmlns:xlink="http://www.w3.org/1999/xlink" xlink:type="simple">sp. n.</tp:taxon-status><xref ref-type="fig" rid="F89">Figs 383</xref><xref ref-type="fig" rid="F90">–391</xref></tp:nomenclature><tp:treatment-sec sec-type="Type material"><title>Type material.</title><p>Holotype, ♀ (RMNH), “N. Vietnam: Ninh Binh, Cuc Phuong N.P., n[ea]r centre, c. 225 m, 20.xii.1999–10.ii.2000, Mai Phu Quy, RMNH’00”.</p></tp:treatment-sec><tp:treatment-sec sec-type="Diagnosis"><title>Diagnosis.</title><p>Closely related to <tp:taxon-name>Therophilus nigrolineatus</tp:taxon-name> sp. n. from South Vietnam, from which it differs mainly by the shape and sculpture of the scutellum (angulate anteriorly and coarsely punctate; <tp:taxon-name>Therophilus nigrolineatus</tp:taxon-name>: rounded anteriorly and sparsely punctate) and the colour of the hind tibia (black subbasally; <tp:taxon-name>Therophilus nigrolineatus</tp:taxon-name>: dark brown subbasally).</p></tp:treatment-sec><tp:treatment-sec sec-type="Description"><title>Description.</title><p>Holotype, ♀, length of body 5.8 mm, of fore wing 5.5 mm, ovipositor sheath 4.0 mm.</p><sec sec-type="Head"><title>Head.</title><p>Antenna with 38 segments, length of third segment 1.3 times fourth segment, length of third, fourth and penultimate segments 4.0, 3.2 and 1.5 times their width, respectively; length of maxillary palp 0.7 times height of head; malar space 1.4 times as long as basal width of mandible, rectangularly protruding backwards; in dorsal view length of eye 4.8 times temple; temple gradually narrowed posteriorly; ocelli in rather high triangle (<xref ref-type="fig" rid="F90">Fig. 390</xref>), POL:OD:OOL = 5:5:8; face shiny and rather densely finely punctate; clypeus spaced finally punctate and weakly convex; frons with <!--PageBreak-->sharp medial ridge anteriorly and with medium-sized triangular depression in front of anterior ocellus, smooth medially and spaced punctate laterally, behind antennal sockets distinctly depressed; vertex and temple shiny and largely smooth, with sparse fine punctures.</p></sec><sec sec-type="Mesosoma"><title>Mesosoma.</title><p>Length of mesosoma 1.5 times its height; pronotum smooth, with long epomial carina and behind it some striae and a long sinuate oblique carina, with large and deep subpronope, finely densely punctate dorso-posteriorly and ventral half of posterior groove distinctly crenulate, remainder largely smooth and narrow; area near lateral carina of mesoscutum finely crenulate; mesoscutum densely and rather coarsely punctate, but sparsely medio-posteriorly, medio-posteriorly lobes slightly convex, with some weak striae near elongate depression at end of notauli; notauli complete and moderately crenulate anteriorly and more widely so posteriorly; scutellar sulcus 0.6 times as long as dorsal face of scutellum, shallow and with 1 long and 4 short carinae; scutellum angulate anteriorly and with several coarse punctures, shiny, subposterior crest obsolescent and finely crenulate in front of it (<xref ref-type="fig" rid="F90">Fig. 385</xref>) and behind it a strongly shiny, flat, oblique and largely smooth area, without medio-posterior depression; area behind prepectal carina and pleural sulcus coarsely crenulate; precoxal sulcus rather deep, distinctly but narrowly crenulate and anteriorly absent (<xref ref-type="fig" rid="F90">Fig. 384</xref>); mesopleuron below precoxal sulcus spaced finely punctate (ventrally becoming denser); remainder of mesopleuron shiny and largely smooth, but rather coarsely spaced punctate anteriorly and below scrobe; metapleuron densely setose, spaced coarsely punctate (interspaces about equal to diameter of punctures) and ventrally vermiculate-rugose; propodeum<!--PageBreak--> coarsely reticulate, with irregular median crest anteriorly (<xref ref-type="fig" rid="F90">Fig. 385</xref>); propodeal spiracle rather large, nearly round.</p></sec><sec sec-type="Wings"><title>Wings.</title><p>Fore wing: second submarginal cell rather small and petiolate, petiolus widened (<xref ref-type="fig" rid="F90">Fig. 387</xref>); vein SR1 nearly straight; r:3-SR+SR1 = 1:17; r-m about 1.5 times as <!--PageBreak-->long as petiolus; apical half of subbasal cell glabrous but apical fifth sparsely setose. Hind wing: vein M+CU 0.8 times as long as vein 1-M.</p></sec><sec sec-type="Legs"><title>Legs.</title><p>Length of hind femur, tibia and basitarsus 4.4, 7.8 and 11.4 times their width, respectively; hind femur densely and rather coarsely punctate but with narrow smooth interspaces and with rather short setae; length of outer and inner spur of middle tibia 0.4 and 0.7 times middle basitarsus, respectively; outer side of middle tibia with a row of 2 pegs and 1 peg at apex; length of outer and inner spurs of hind tibia 0.3 and 0.5 times hind basitarsus, respectively; tarsal claws with large obtuse lobe.</p></sec><sec sec-type="Metasoma"><title>Metasoma.</title><p>First tergite longitudinally costate, distinctly narrowed behind spiracles without distinct dorsal carinae, its length 2.8 times its apical width (<xref ref-type="fig" rid="F90">Fig. 386</xref>); second tergite distinctly narrowed anteriorly, antero-laterally distinctly depressed and remainder longitudinally costate (but somewhat curved anteriorly), without curved transverse groove (<xref ref-type="fig" rid="F90">Fig. 386</xref>); remainder of metasoma (including second suture) smooth; ovipositor sheath 0.73 times as long as fore wing.</p></sec><sec sec-type="Colour"><title>Colour.</title><p>Black; antenna blackish-brown; mesoscutum slightly chestnut-brown posteriorly; palpi, mandible apically (remainder rather dark brown), first and second tergites laterally, third tergite antero-laterally, middle spurs and basal half of metasoma ventrally white or ivory; fore leg (but coxa, trochanter, trochantellus, femur largely) and middle tarsus pale yellow; tegulae, middle trochanter, trochantellus and femur, apical half of metasoma ventrally, ovipositor sheath, veins and pterostigma dark brown; hind leg entirely black or blackish-brown, spurs brown; wing membrane rather infuscate (<xref ref-type="fig" rid="F90">Fig. 387</xref>).</p></sec></tp:treatment-sec><tp:treatment-sec sec-type="Distribution"><title>Distribution.</title><p>N Vietnam: Ninh Binh.</p><fig id="F89" position="float" orientation="portrait"><label>Figure 383.</label><caption><p><tp:taxon-name>Therophilus scutellatus</tp:taxon-name> sp. n., female, holotype. Habitus lateral.</p></caption><graphic xmlns:xlink="http://www.w3.org/1999/xlink" xlink:href="ZooKeys-054-001-g089.jpg" position="float" orientation="portrait" xlink:type="simple"/></fig><fig id="F90" position="float" orientation="portrait"><label>Figures 384–391.</label><caption><p><tp:taxon-name>Therophilus scutellatus</tp:taxon-name> sp. n., female, holotype. <bold>384</bold> mesosoma lateral <bold>385</bold> mesosoma dorsal <bold>386</bold> first-third metasomal tergites dorsal <bold>387</bold> wings <bold>388</bold> hind femur lateral <bold>389</bold> head anterior <bold>390</bold> head dorsal <bold>391</bold> head lateral.</p></caption><graphic xmlns:xlink="http://www.w3.org/1999/xlink" xlink:href="ZooKeys-054-001-g090.jpg" position="float" orientation="portrait" xlink:type="simple"/></fig></tp:treatment-sec><tp:treatment-sec sec-type="Biology"><title>Biology.</title><p>Unknown.</p></tp:treatment-sec><tp:treatment-sec sec-type="Etymology"><title>Etymology.</title><p>From “scutellum” (Latin for “small shield”), because of the angulate and punctate scutellum.</p></tp:treatment-sec></tp:taxon-treatment><tp:treatment-sec><!--Section generated to contain objects referenced in tp:taxon-treatment.--><fig id="F52" position="float" orientation="portrait"><label>Figures 214–219.</label><caption><p><tp:taxon-name>Lytopylus romani</tp:taxon-name> (Shestakov), female, Hoang Lien National Park, but 217 and 219 of pale form from Pa Co Hang Kia National Park. <bold>214</bold> habitus lateral <bold>215</bold>, <bold>217</bold> mesosoma dorsal <bold>216</bold>, <bold>219</bold> first-third metasomal tergites dorsal <bold>218</bold> head anterior.</p></caption><graphic xmlns:xlink="http://www.w3.org/1999/xlink" xlink:href="ZooKeys-054-001-g052.jpg" position="float" orientation="portrait" xlink:type="simple"/></fig></tp:treatment-sec></tp:taxon-treatment>
