# Supplementary material for: Revision of the Agathidinae (Hymenoptera, Braconidae) of Vietnam, with the description of forty-two new species and three new genera
Source: Zookeys. 2010 Sep 9;(54):1–184. doi: 10.3897/zookeys.54.475 (PMC3088039; doi:10.3897/zookeys.54.475)
Supplement: XML Treatment for Troticus [file zookeys.54.475-treatment71.xml]

<!DOCTYPE tp:taxon-treatment
  PUBLIC "-//TaxonX//DTD Taxonomic Treatment Publishing DTD v0 20100105//EN" "tax-treatment-NSO.dtd">
<tp:taxon-treatment xmlns:tp="http://www.plazi.org/taxpub"><tp:treatment-meta><mixed-citation publication-type="journal"><person-group><name><surname>van Achterberg</surname><given-names>Cornelis</given-names></name><name><surname>Long</surname><given-names>Khuat Dang</given-names></name></person-group><article-title>Revision of the Agathidinae (Hymenoptera, Braconidae) of Vietnam, with the description of forty-two new species and three new genera</article-title><source>Zookeys</source><day>09</day><month>9</month><year>2010</year><volume>2010</volume><issue>54</issue><fpage>1</fpage><lpage>184</lpage><pub-id pub-id-type="doi">10.3897/zookeys.54.475</pub-id></mixed-citation></tp:treatment-meta><tp:nomenclature><label>Genus</label><tp:taxon-name>
                        <tp:taxon-name-part taxon-name-part-type="genus">Troticus</tp:taxon-name-part>
                    </tp:taxon-name><tp:taxon-authority>Brullé, 1846</tp:taxon-authority></tp:nomenclature><tp:treatment-sec sec-type="Key to Vietnamese species of the genus Troticus Brullé"><title>Key to Vietnamese species of the genus <tp:taxon-name>Troticus</tp:taxon-name> Brullé</title><table-wrap content-type="key" position="anchor" orientation="portrait"><table><tbody><tr><td rowspan="1" colspan="1">1.</td><td rowspan="1" colspan="1">Fore wing with a large stigmal spot connected to a dark brown band below pterostigma (<xref ref-type="fig" rid="F93">Figs 398</xref>, <xref ref-type="fig" rid="F94">404</xref>); apical half of wings dark brown; fore and middle tarsus robust (<xref ref-type="fig" rid="F93">Fig. 398</xref>); first metasomal tergite about 0.8 times as long as its apical width (<xref ref-type="fig" rid="F94">Fig. 403</xref>); second metasomal suture finely impressed (<xref ref-type="fig" rid="F94">Fig. 403</xref>); ovipositor sheath truncate apically</td><td rowspan="1" colspan="1"><tp:taxon-name>Troticus giganteus</tp:taxon-name> sp. n.</td></tr><tr><td rowspan="1" colspan="1">–</td><td rowspan="1" colspan="1">Fore wing with a small isolated stigmal spot (<xref ref-type="fig" rid="F92">Fig. 396</xref>); apical half of wings largely yellowish; fore and middle tarsus slender (<xref ref-type="fig" rid="F91">Fig. 392</xref>); first tergite about 1.5 times as long as apical width (<xref ref-type="fig" rid="F92">Fig. 397</xref>); second metasomal suture absent (<xref ref-type="fig" rid="F92">Fig. 397</xref>); ovipositor sheath sharp apically</td><td rowspan="1" colspan="1"><tp:taxon-name>Troticus alloflavus</tp:taxon-name> sp. n.</td></tr></tbody></table></table-wrap></tp:treatment-sec><tp:taxon-treatment><tp:treatment-meta><mixed-citation publication-type="journal"><person-group><name><surname>van Achterberg</surname><given-names>Cornelis</given-names></name><name><surname>Long</surname><given-names>Khuat Dang</given-names></name></person-group><article-title>Revision of the Agathidinae (Hymenoptera, Braconidae) of Vietnam, with the description of forty-two new species and three new genera</article-title><source>Zookeys</source><day>09</day><month>9</month><year>2010</year><volume>2010</volume><issue>54</issue><fpage>1</fpage><lpage>184</lpage><pub-id pub-id-type="doi">10.3897/zookeys.54.475</pub-id></mixed-citation></tp:treatment-meta><tp:nomenclature><tp:taxon-name>
                            <tp:taxon-name-part taxon-name-part-type="genus">Troticus</tp:taxon-name-part>
                            <tp:taxon-name-part taxon-name-part-type="species">alloflavus</tp:taxon-name-part>
                            <object-id xmlns:xlink="http://www.w3.org/1999/xlink" xlink:type="simple">urn:lsid:zoobank.org:act:5F43E4F7-EF07-4C1D-A133-8DDC5736B0A8</object-id>
                        </tp:taxon-name><tp:taxon-status xmlns:xlink="http://www.w3.org/1999/xlink" xlink:type="simple">sp. n.</tp:taxon-status><xref ref-type="fig" rid="F91">Figs 392</xref><xref ref-type="fig" rid="F92">–397</xref></tp:nomenclature><tp:treatment-sec sec-type="Type material"><title>Type material.</title><p>Holotype, ♀ (IEBR), Aga. 170, “S. Vietnam: Kien Giang, Phu Quoc N.P., 4.xii.2003, N.Th. Huong”.</p></tp:treatment-sec><tp:treatment-sec sec-type="Diagnosis"><title>Diagnosis.</title><p>The colour pattern of this species seems to be unique in the genera <tp:taxon-name>Troticus</tp:taxon-name> and <tp:taxon-name>Disophrys</tp:taxon-name>, having the wings completely yellowish and having only a small isolated stigmal spot.</p></tp:treatment-sec><tp:treatment-sec sec-type="Description"><title>Description.</title><p>Holotype, ♀, length of body 16.0 mm, of fore wing 16.0 mm.</p><sec sec-type="Head"><title>Head.</title><p>Antennal segments 68, length of third segment subequal to fourth segment, length of third, fourth and penultimate segments 1.8, 2.0 and 1.2 times their width, respectively; apical antennal segment long conical, 2.6 times as long as penultimate segment; length of maxillary palp 0.7 times height of head; in dorsal view length of eye 1.3 times temple; temple gradually narrowed (<xref ref-type="fig" rid="F92">Fig. 394</xref>); ocelli large, POL:OD:OOL = 10:9:24; face with dense distinct fine punctures; lateral carina of frons near antennal sockets (<xref ref-type="fig" rid="F92">Fig. 394</xref>); pair of crests between antennal sockets slightly convergent; frons, vertex and temple smooth, sparsely setose.</p></sec><sec sec-type="Mesosoma"><title>Mesosoma.</title><p>Length of mesosoma 1.5 times its height; subpronope very deep and large; pronotum smooth laterally, crenulate anteriorly; area near lateral carina of mesoscutum smooth; side of mesoscutum shiny and smooth, medio-posteriorly slightly depressed, middle lobe convex; notauli wide, deep and coarsely crenulate; scutellar sulcus short with 3 carinae and 0.4 times as long as dorsal part of scutellum (<xref ref-type="fig" rid="F92">Fig. 396</xref>); <!--PageBreak-->scutellum distinctly narrowed with sharp distinct punctures, subposterior crest strong and slightly curved; mesopleuron below precoxal sulcus finely punctate and above sulcus shiny, almost smooth; precoxal sulcus complete, deep and strongly crenulate, with one crenula connected to prepectal carina (<xref ref-type="fig" rid="F92">Fig. 395</xref>); metapleuron finely punctate; propodeum with pentagonal areola and medial carina basally; spiracle very large, subelliptical, 2.4 times as long as wide (<xref ref-type="fig" rid="F92">Fig. 396</xref>), distance between spiracle and lateral carina 0.5 times as long as width of spiracle.</p></sec><sec sec-type="Wings"><title>Wings.</title><p>Fore wing: second submarginal cell large, pentagonal, narrow anteriorly, without ramellus (<xref ref-type="fig" rid="F92">Fig. 393</xref>); r:3-SR:SR1= 6:10:75; 2-SR:3-SR:r-m = 12:10:14. Hind wing: M+CU rather long, 0.8 times as long as 1-M (42:50); surroundings of cu-a densely setose.</p></sec><sec sec-type="Legs"><title>Legs.</title><p>Hind coxa rather long, hind femur robust, length of hind femur, tibia and basitarsus 4.0, 7.2 and 12.6 times their width, respectively; hind femur (as remainder of legs) with long and dense setosity; outer side of apex of hind tibia with two equal<!--PageBreak--> and distal each other pegs; length of outer and inner spurs of middle tibia 0.3 and 0.4 times middle basitarsus, respectively; length of outer and inner spurs of hind tibia 0.3 and 0.4 times hind basitarsus; fore and middle tarsi slender.</p></sec><sec sec-type="Metasoma"><title>Metasoma.</title><p>First tergite slender, smooth, slightly widened apically (<xref ref-type="fig" rid="F92">Fig. 397</xref>); length of first tergite 1.5 times its apical width, slightly depressed laterally; second metasomal suture absent (<xref ref-type="fig" rid="F92">Fig. 397</xref>), ovipositor sheath short conical, 0.2 times as long as inner hind tibial spur.</p></sec><sec sec-type="Colour"><title>Colour.</title><p>Yellow; antenna brown but scapus yellow, blackish ventrally; fore wing with isolated stigmal spot.</p></sec></tp:treatment-sec><tp:treatment-sec sec-type="Distribution"><title>Distribution.</title><p>S Vietnam: Kien Giang.</p><fig id="F91" position="float" orientation="portrait"><label>Figure 392.</label><caption><p><tp:taxon-name>Troticus alloflavus</tp:taxon-name> sp. n., female, holotype. Habitus lateral.</p></caption><graphic xmlns:xlink="http://www.w3.org/1999/xlink" xlink:href="ZooKeys-054-001-g091.jpg" position="float" orientation="portrait" xlink:type="simple"/></fig><fig id="F92" position="float" orientation="portrait"><label>Figures 393–397.</label><caption><p><tp:taxon-name>Troticus alloflavus</tp:taxon-name> sp. n., female, holotype. <bold>393</bold> wings <bold>394</bold> head dorsal <bold>395</bold> head and mesosoma lateral <bold>396</bold> mesosoma dorsal <bold>397</bold> first-third metasomal tergites dorsal.</p></caption><graphic xmlns:xlink="http://www.w3.org/1999/xlink" xlink:href="ZooKeys-054-001-g092.jpg" position="float" orientation="portrait" xlink:type="simple"/></fig></tp:treatment-sec><tp:treatment-sec sec-type="Biology"><title>Biology.</title><p>Unknown.</p></tp:treatment-sec><tp:treatment-sec sec-type="Etymology"><title>Etymology.</title><p>From “allo” (Greek for “other”), and “flavus” (Latin for “yellow”), because of the different yellow colour pattern.</p></tp:treatment-sec></tp:taxon-treatment><tp:taxon-treatment><tp:treatment-meta><mixed-citation publication-type="journal"><person-group><name><surname>van Achterberg</surname><given-names>Cornelis</given-names></name><name><surname>Long</surname><given-names>Khuat Dang</given-names></name></person-group><article-title>Revision of the Agathidinae (Hymenoptera, Braconidae) of Vietnam, with the description of forty-two new species and three new genera</article-title><source>Zookeys</source><day>09</day><month>9</month><year>2010</year><volume>2010</volume><issue>54</issue><fpage>1</fpage><lpage>184</lpage><pub-id pub-id-type="doi">10.3897/zookeys.54.475</pub-id></mixed-citation></tp:treatment-meta><tp:nomenclature><tp:taxon-name>
                            <tp:taxon-name-part taxon-name-part-type="genus">Troticus</tp:taxon-name-part>
                            <tp:taxon-name-part taxon-name-part-type="species">giganteus</tp:taxon-name-part>
                            <object-id xmlns:xlink="http://www.w3.org/1999/xlink" xlink:type="simple">urn:lsid:zoobank.org:act:73FC381C-CB07-4264-8FAD-00694A67FC32</object-id>
                        </tp:taxon-name><tp:taxon-status xmlns:xlink="http://www.w3.org/1999/xlink" xlink:type="simple">sp. n.</tp:taxon-status><xref ref-type="fig" rid="F93">Figs 398</xref><xref ref-type="fig" rid="F94">–405</xref></tp:nomenclature><tp:treatment-sec sec-type="Type material"><title>Type material.</title><p>Holotype, ♀ (RMNH), Aga. 296, “Central North Vietnam: Nghe An, Pu Mat N.P., 17.iv.2006, P.Th. Nhi”.</p></tp:treatment-sec><tp:treatment-sec sec-type="Diagnosis"><title>Diagnosis.</title><p>Similar to <tp:taxon-name>Troticus latiabdominalis</tp:taxon-name> (Bhat, 1978) comb. n. from India. The latter has a short ramellus at the second submarginal cell of the fore wing, the vertex and the occiput brownish, the scutellar sulcus with 5 carinae, temple, face laterally and malar space yellowish-brown and the first metasomal tergite about as long as its apical width. Also rather similar to <tp:taxon-name>Euagathis gracilitarsis</tp:taxon-name> van Achterberg &amp; Chen, 2002, from China, but differs by having the first tergite wider (its length 0.8 times its apical width; <tp:taxon-name>Euagathis gracilitarsis</tp:taxon-name>: 1.7 times its apical width), the second submarginal cell of the fore wing distinctly narrowed anteriorly (<tp:taxon-name>Euagathis gracilitarsis</tp:taxon-name>: slightly narrowed anteriorly), the temple largely black (<tp:taxon-name>Euagathis gracilitarsis</tp:taxon-name>: yellowish-brown), the metasoma yellowish-brown (<tp:taxon-name>Euagathis gracilitarsis</tp:taxon-name>: largely blackish) and the the pale patch below pterostigma large (<tp:taxon-name>Euagathis gracilitarsis</tp:taxon-name>: small).</p></tp:treatment-sec><tp:treatment-sec sec-type="Description"><title>Description.</title><p>Holotype, ♀, length of body 14.6 mm, of fore wing 13.5 mm.</p><sec sec-type="Head"><title>Head.</title><p>Antennal segments 62, length of third segment 1.2 times fourth segment, length of third, fourth and penultimate segments 2.1, 2.0 and 1.3 times their width, respectively; apical antennal segment obtuse; scapus slender; length of maxillary palp 0.7 times height of head; in dorsal view length of eye 1.3 times temple; temple straight laterally and weakly narrowed (<xref ref-type="fig" rid="F94">Fig. 399</xref>); ocelli small, POL:OD:OOL = 10:6:22; face finely punctate; lateral carina of frons almost connected to rim of antennal sockets (<xref ref-type="fig" rid="F94">Fig. 399</xref>); frons, vertex and temple smooth, sparsely setose; pair of crests between antennal sockets slightly convergent.</p></sec><sec sec-type="Mesosoma"><title>Mesosoma.</title><p>Length of mesosoma 1.5 times its height; subpronope very deep and large; pronotum smooth laterally, crenulate anteriorly; area near lateral carina of mes<!--PageBreak-->oscutum smooth; side of mesoscutum shiny and smooth, medio-posteriorly slightly depressed, middle lobe convex; notauli wide, deep and coarsely crenulate; scutellum slightly narrowed posteriorly, rugose-punctate, subposterior crest strong and curved; scutellar sulcus with 3 carinae and 0.6 times as long as dorsal part of scutellum (<xref ref-type="fig" rid="F94">Fig. 401</xref>); mesopleuron below precoxal sulcus finely punctate and above sulcus shiny, almost smooth; precoxal sulcus deep, extending two thirds of mesopleuron and strongly crenulate, with 6 carinae; metapleuron finely punctate; propodeum coarsely areolate with pentagonal areola and medial carina basally (<xref ref-type="fig" rid="F94">Fig. 401</xref>); spiracle large, elliptical, 2.5 times as long as wide, distance between spiracle and lateral carina as long as width of spiracle.</p></sec><sec sec-type="Wings"><title>Wings.</title><p>Fore wing: second submarginal cell large, pentagonal, narrow anteriorly, without ramellus (<xref ref-type="fig" rid="F94">Fig. 404</xref>); r:3-SR:SR1= 3:7:61; 2-SR:3-SR:r-m = 10:7:11. Hind wing: M+CU rather long, 0.8 times as long as 1-M (32:40) (<xref ref-type="fig" rid="F94">Fig. 405</xref>); surroundings of cu-a densely setose.</p></sec><sec sec-type="Legs"><title>Legs.</title><p>Hind coxa rather long, hind femur robust, length of hind femur, tibia and basitarsus 2.8, 5.6 and 6.2 times their width, respectively; hind femur (as remainder of legs) with long and dense setosity; outer side of apex of hind tibia with two distal each other pegs; length of outer and inner spurs of middle tibia 0.5 and 0.6 times middle basitarsus, respectively; length of outer and inner spurs of hind tibia 0.3 and 0.6 times hind basitarsus; fore and middle tarsi robust (<xref ref-type="fig" rid="F93">Fig. 398</xref>).</p></sec><sec sec-type="Metasoma"><title>Metasoma.</title><p>First tergite short, smooth, slightly widened apically (<xref ref-type="fig" rid="F94">Fig. 403</xref>); length of first tergite 0.8 times its apical width, slightly depressed laterally; second metasomal suture finely impressed (<xref ref-type="fig" rid="F94">Fig. 403</xref>), ovipositor sheath short, truncate apically, with long<!--PageBreak--> setae, 0.3 times as long as inner hind tibial spur; visible part of ovipositor 0.8 times as long as inner hind tibial spur.</p></sec><sec sec-type="Colour"><title>Colour.</title><p>Yellowish-brown; antennae, malar space and temple largely black; basal half of wings and pterostigma yellow (<xref ref-type="fig" rid="F93">Figs 398</xref>, <xref ref-type="fig" rid="F94">404, 405</xref>); large stigmal spot being part of large dark brown band below parastigma; apical third of wings and hind tarsus (except basitarsus) dark brown.</p></sec></tp:treatment-sec><tp:treatment-sec sec-type="Distribution"><title>Distribution.</title><p>Central North Vietnam: Nghe An.</p><fig id="F93" position="float" orientation="portrait"><label>Figures 398.</label><caption><p><tp:taxon-name>Troticus giganteus</tp:taxon-name> sp. n., female, holotype. Habitus lateral.</p></caption><graphic xmlns:xlink="http://www.w3.org/1999/xlink" xlink:href="ZooKeys-054-001-g093.jpg" position="float" orientation="portrait" xlink:type="simple"/></fig><fig id="F94" position="float" orientation="portrait"><label>Figures 399–405.</label><caption><p><tp:taxon-name>Troticus giganteus</tp:taxon-name> sp. n., female, holotype. <bold>399</bold> head dorsal <bold>400</bold> mesosoma lateral <bold>401</bold> mesosoma dorsal <bold>402</bold> head lateral <bold>403</bold> first-third metasomal tergites dorsal <bold>404</bold> fore wing <bold>405</bold> hind wing.</p></caption><graphic xmlns:xlink="http://www.w3.org/1999/xlink" xlink:href="ZooKeys-054-001-g094.jpg" position="float" orientation="portrait" xlink:type="simple"/></fig></tp:treatment-sec><tp:treatment-sec sec-type="Biology"><title>Biology.</title><p>Unknown.</p></tp:treatment-sec><tp:treatment-sec sec-type="Etymology"><title>Etymology.</title><p>From “gigantos” (Greek for “giant”), because is one of the largest known species of the genus.</p></tp:treatment-sec></tp:taxon-treatment></tp:taxon-treatment>
