# Supplementary material for: Revision of the Agathidinae (Hymenoptera, Braconidae) of Vietnam, with the description of forty-two new species and three new genera
Source: Zookeys. 2010 Sep 9;(54):1–184. doi: 10.3897/zookeys.54.475 (PMC3088039; doi:10.3897/zookeys.54.475)
Supplement: XML Treatment for Zelodia [file zookeys.54.475-treatment74.xml]

<!DOCTYPE tp:taxon-treatment
  PUBLIC "-//TaxonX//DTD Taxonomic Treatment Publishing DTD v0 20100105//EN" "tax-treatment-NSO.dtd">
<tp:taxon-treatment xmlns:tp="http://www.plazi.org/taxpub"><tp:treatment-meta><mixed-citation publication-type="journal"><person-group><name><surname>van Achterberg</surname><given-names>Cornelis</given-names></name><name><surname>Long</surname><given-names>Khuat Dang</given-names></name></person-group><article-title>Revision of the Agathidinae (Hymenoptera, Braconidae) of Vietnam, with the description of forty-two new species and three new genera</article-title><source>Zookeys</source><day>09</day><month>9</month><year>2010</year><volume>2010</volume><issue>54</issue><fpage>1</fpage><lpage>184</lpage><pub-id pub-id-type="doi">10.3897/zookeys.54.475</pub-id></mixed-citation></tp:treatment-meta><tp:nomenclature><label>Genus</label><tp:taxon-name>
                        <tp:taxon-name-part taxon-name-part-type="genus">Zelodia</tp:taxon-name-part>
                        <object-id xmlns:xlink="http://www.w3.org/1999/xlink" xlink:type="simple">urn:lsid:zoobank.org:act:BC1F3C94-29FB-49C3-8571-91581BFEE8F0</object-id>
                    </tp:taxon-name><tp:taxon-authority>van Achterberg</tp:taxon-authority><tp:taxon-status xmlns:xlink="http://www.w3.org/1999/xlink" xlink:type="simple">gen. n.</tp:taxon-status></tp:nomenclature><tp:treatment-sec sec-type="Type species"><title>Type species.</title><p><tp:taxon-name>Zelomorpha varipes</tp:taxon-name> van Achterberg &amp; Maetô, 1990 [examined].</p></tp:treatment-sec><tp:treatment-sec sec-type="Etymology"><title>Etymology.</title><p>From “zelo” (first part of the genus name <tp:taxon-name>Zelomorpha</tp:taxon-name>) and “dia” (Latin for “between” because of its resemblance to the New World genus <tp:taxon-name>Zelomorpha</tp:taxon-name> Ashmead, 1900. Gender: feminine.</p></tp:treatment-sec><tp:treatment-sec sec-type="Diagnosis"><title>Diagnosis.</title><p>Apex of antenna with spine; area between antennal sockets with a pair of crests (<xref ref-type="fig" rid="F97">Figs 415</xref>, <xref ref-type="fig" rid="F99">425</xref>), rarely with a trough; frons without a pair of carinae or crests laterally; malar space smooth, often comparatively long, usually hardly or not protruding posteriorly (<xref ref-type="fig" rid="F99">Fig. 426</xref>); temples medium-sized (<xref ref-type="fig" rid="F99">Fig. 425</xref>); notauli at least in anterior half of mesoscutum impressed and comparatively narrow (<xref ref-type="fig" rid="F99">Fig. 421</xref>); vein M+CU of hind wing at most 0.8 times as long as vein 1-M; fore spur with a short, straight and setose apical spine (<xref ref-type="fig" rid="F98">Figs 418</xref>, <xref ref-type="fig" rid="F102">436</xref>); fore tarsal claws bifurcate, its inner tooth usually as large as its outer tooth, but sometimes smaller; outer face of middle tibia only with apical pegs (<xref ref-type="fig" rid="F100">Figs 427</xref>, <xref ref-type="fig" rid="F102">436</xref>); inner spur of middle tibia 0.8–1.1 times as long as middle basitarsus (<xref ref-type="fig" rid="F96">Figs 409</xref>, <xref ref-type="fig" rid="F102">436</xref>); hind coxa without longitudinal carina or rugae; hind trochantellus usually with a distinct ventral carina on its outer edge or edge distinctly angulate; ventral surface of hind femur distinctly sculptured; ovipositor sheath short, about as long as apical height of metasoma, hardly or not protruding in dorsal view; apex of the ovipositor sheath rather blunt apically and with numerous ampulliform papillae.</p></tp:treatment-sec><tp:treatment-sec sec-type="Phylogenetic position"><title>Phylogenetic position.</title><p>Probably sister to the genus <tp:taxon-name>Euagathis</tp:taxon-name> Szépligeti according to <xref ref-type="bibr" rid="B13">Sharkey et al. (2009)</xref>, but it belongs to the <tp:taxon-name>Coccygidium</tp:taxon-name> complex. It shares with the complex two synapomorphies: the apical spine of the antenna and the elongate inner spur of the middle tibia.Apomorphous character states of the new genus <tp:taxon-name>Zelodia</tp:taxon-name> within the <tp:taxon-name>Coccygidium</tp:taxon-name> complex are the comparatively narrow notauli and the densely sculptured ventral face of the hind femur. The genus <tp:taxon-name>Coccygidium</tp:taxon-name> de Saussure has the following synapomorphies: the fore spur with a long glabrous apical spine, the hind coxa with a longitudinal carina or rugae and the frons with more or less developed carinae or crests.</p></tp:treatment-sec><tp:treatment-sec sec-type="Notes"><title>Notes.</title><p><xref ref-type="bibr" rid="B12">Sharkey et al. (2006)</xref> included the <tp:taxon-name>Zelomorpha sulana</tp:taxon-name> group of <xref ref-type="bibr" rid="B7">Bhat and Gupta (1977)</xref> in <tp:taxon-name>Hypsostypos</tp:taxon-name> Baltazar, because of the rugose ventral surface of the hind femur and some other character-states. However, the type species of <tp:taxon-name>Hypsostypos</tp:taxon-name> has several autapomorphies and lacks the apical spine of the antenna typical for the <tp:taxon-name>Coccygidium</tp:taxon-name> complex to which this group belongs. Therefore, the <tp:taxon-name>Zelomorpha sulana</tp:taxon-name> group is excluded from <tp:taxon-name>Hypsostypos</tp:taxon-name> and <xref ref-type="bibr" rid="B13">Sharkey et al. (2009)</xref> intended to name this group <tp:taxon-name>Amputostypos</tp:taxon-name>. Unfortunately, they overlooked that the designated type species (<tp:taxon-name>Disophrys concolor</tp:taxon-name> Szépligeti, 1908) does not belong to this group. To the newly proposed genus <tp:taxon-name>Zelodia</tp:taxon-name> belong the following described species (all are new combinations):</p><p><tp:taxon-name>Zelodia absoluta</tp:taxon-name> (Chen &amp; Yang, 1998) China</p><p><tp:taxon-name>Zelodia achterbergi</tp:taxon-name> (Chen &amp; Yang, 2006) China</p><p><tp:taxon-name>Zelodia albopilosella</tp:taxon-name> (Cameron, 1908) Sarawak<!--PageBreak--></p><p><tp:taxon-name>Zelodia chromoptera</tp:taxon-name> (Roman, 1913) Philippines (Mindanao)</p><p><tp:taxon-name>Zelodia cordata</tp:taxon-name> (Bhat &amp; Gupta, 1977) India, Burma, Singapore</p><p><tp:taxon-name>Zelodia diluta</tp:taxon-name> (Turner, 1918) Australia (Queensland)</p><p><tp:taxon-name>Zelodia dravida</tp:taxon-name> (Bhat &amp; Gupta, 1977) India, China</p><p><tp:taxon-name>Zelodia exornata</tp:taxon-name> (Turner, 1918) Australia (Queensland)</p><p><tp:taxon-name>Zelodia longidorsata</tp:taxon-name> (Bhat &amp; Gupta, 1977) India</p><p><tp:taxon-name>Zelodia longiptera</tp:taxon-name> (Yang &amp; Chen, 2006) China</p><p><tp:taxon-name>Zelodia maculipes</tp:taxon-name> (Cameron, 1911) New Guinea (ZMA)</p><p><tp:taxon-name>Zelodia nigra</tp:taxon-name> (Bhat &amp; Gupta, 1977) Philippines (Mindoro), ? China</p><p><tp:taxon-name>Zelodia nihonensis</tp:taxon-name> (Sharkey, 1996) Far East Russia, China, Korea, Japan.</p><p>Syn.: <tp:taxon-name>Coccygidium concolor</tp:taxon-name> sensu Chou &amp; Sharkey (1989) and <xref ref-type="bibr" rid="B13">Sharkey et al. (2009)</xref>.</p><p><tp:taxon-name>Zelodia penetrans</tp:taxon-name> (Smith, 1860) Sulawesi, North Moluccas</p><p><tp:taxon-name>Zelodia philippinensis</tp:taxon-name> (Bhat &amp; Gupta, 1977) Philippines (Mindoro)</p><p><tp:taxon-name>Zelodia quadrifossulata</tp:taxon-name> (Enderlein, 1920) Sundaland (Sumatra LT, Singapore), ? India, ? Sri Lanka, ? Nepal, ? Philippines (Leyte, Mindoro, Luzon, Negros)</p><p><tp:taxon-name>Zelodia reticulosa</tp:taxon-name> (Yang &amp; Chen, 2006) China</p><p><tp:taxon-name>Zelodia ruida</tp:taxon-name> (Sharkey, 1996) Japan, Korea</p><p><tp:taxon-name>Zelodia similis</tp:taxon-name> (Bhat &amp; Gupta, 1977) Philippines (Mindoro, Palawan)</p><p>Syn.: <tp:taxon-name>Euagathis sulana</tp:taxon-name> Enderlein, 1920.</p><p><tp:taxon-name>Zelodia varipes</tp:taxon-name> (van Achterberg &amp; Maetô, 1990) Japan, China</p></tp:treatment-sec><tp:treatment-sec sec-type="Distribution"><title>Distribution.</title><p>East Palaearctic, Oriental, Australian and (rarely) in Afrotropical region.</p></tp:treatment-sec><tp:treatment-sec sec-type="Biology"><title>Biology.</title><p>Unknown, but phylogenetically related genera contain parasitoids of <tp:taxon-name>Noctuidae</tp:taxon-name>.</p></tp:treatment-sec><tp:treatment-sec sec-type="Key to Vietnamese species of the genus Zelodia"><title>Key to Vietnamese species of the genus <tp:taxon-name>Zelodia</tp:taxon-name> van Achterberg</title><table-wrap content-type="key" position="anchor" orientation="portrait"><table><tbody><tr><td rowspan="1" colspan="1">1.</td><td rowspan="1" colspan="1">Hind tibia and apical half of metasoma black (Figs <xref ref-type="fig" rid="F106">455</xref>, <xref ref-type="fig" rid="F95">406</xref>, <xref ref-type="fig" rid="F96">409</xref>, <xref ref-type="fig" rid="F98">418</xref>, <xref ref-type="fig" rid="F107">458</xref>); basal half of pterostigma dark brown or blackish</td><td rowspan="1" colspan="1">2</td></tr><tr><td rowspan="1" colspan="1">–</td><td rowspan="1" colspan="1">Hind tibia (except apically) and apical half of metasoma yellowish-brown (<xref ref-type="fig" rid="F100">Figs 427</xref>, <xref ref-type="fig" rid="F102">436</xref>, <xref ref-type="fig" rid="F104">446</xref>); basal half of pterostigma yellow or largely so</td><td rowspan="1" colspan="1">6</td></tr><tr><td rowspan="1" colspan="1">2.</td><td rowspan="1" colspan="1">First metasomal tergite with coarsely rugose glymma and with distinct dorso-lateral carina above spiracle (<xref ref-type="fig" rid="F106">Fig. 457</xref>); notum of second tergite 1.5–1.6 times as long as wide apically (<xref ref-type="fig" rid="F106">Fig. 457</xref>); [first tergite black and 3–4 times as long as wide; hind coxa rugose dorsally]</td><td rowspan="1" colspan="1"><tp:taxon-name>Zelodia longidorsata</tp:taxon-name> (Bhat &amp; Gupta, 1977)</td></tr><tr><td rowspan="1" colspan="1">–</td><td rowspan="1" colspan="1">First tergite with smooth glymma or glymma absent and without distinct dorso-lateral carina above spiracle (<xref ref-type="fig" rid="F97">Figs 408, 409</xref>, <xref ref-type="fig" rid="F99">423</xref>); notum of second tergite about as long as wide apically (<xref ref-type="fig" rid="F97">Figs 412</xref>, <xref ref-type="fig" rid="F99">423</xref>)</td><td rowspan="1" colspan="1">3<!--PageBreak--></td></tr><tr><td rowspan="1" colspan="1">3.</td><td rowspan="1" colspan="1">First metasomal tergite distinctly widened apically and 1.7–1.9 times as long as wide apically (<xref ref-type="fig" rid="F95">Figs 408</xref>, <xref ref-type="fig" rid="F108">462</xref>); length of malar space 2.0–2.2 times basal width of mandible; head comparatively long in anterior view (<xref ref-type="fig" rid="F95">Figs 407</xref>, <xref ref-type="fig" rid="F106">465</xref>); propodeum and first tergite black</td><td rowspan="1" colspan="1">4</td></tr><tr><td rowspan="1" colspan="1">-</td><td rowspan="1" colspan="1">First tergite parallel-sided and 3–4 times as long as wide apically (<xref ref-type="fig" rid="F97">Figs 412</xref>, <xref ref-type="fig" rid="F99">423</xref>); length of malar space 1.1–1.5 times basal width of mandible; head comparatively short in anterior view (<xref ref-type="fig" rid="F97">Figs 414</xref>, <xref ref-type="fig" rid="F99">424</xref>); colour of propodeum and first tergite variable, often pale yellowish or ivory</td><td rowspan="1" colspan="1">5</td></tr><tr><td rowspan="1" colspan="1">4.</td><td rowspan="1" colspan="1">Hind coxa distinctly punctate-rugose (<xref ref-type="fig" rid="F95">Fig. 408</xref>); first metasomal tergite black and with some punctures near apex of tergite sublaterally (<xref ref-type="fig" rid="F95">Fig. 408</xref>); ocelli medium-sized</td><td rowspan="1" colspan="1"><tp:taxon-name>Zelodia absoluta</tp:taxon-name> (Chen &amp; Yang, 1998)</td></tr><tr><td rowspan="1" colspan="1">–</td><td rowspan="1" colspan="1">Hind coxa mainly punctate (<xref ref-type="fig" rid="F107">Fig. 458</xref>); first tergite pale yellowish or ivory and without punctures near apex of tergite sublaterally (<xref ref-type="fig" rid="F107">Fig. 458</xref>); ocelli small (<xref ref-type="fig" rid="F108">Fig. 466</xref>)</td><td rowspan="1" colspan="1"><tp:taxon-name>Zelodia microcellata</tp:taxon-name> sp. n.</td></tr><tr><td rowspan="1" colspan="1">5.</td><td rowspan="1" colspan="1">Propodeum, first and second tergites pale yellowish or ivory (<xref ref-type="fig" rid="F96">Fig. 409</xref>); hind coxa rugulose dorsally and dark brown; head yellowish-brown; middle tarsal spurs similar in colour to pale yellowish middle tarsus</td><td rowspan="1" colspan="1"><tp:taxon-name>Zelodia albobasalis</tp:taxon-name> sp. n.</td></tr><tr><td rowspan="1" colspan="1">–</td><td rowspan="1" colspan="1">Propodeum, first and second tergites black (<xref ref-type="fig" rid="F98">Fig. 418</xref>); hind coxa punctate dorsally and black; head black; middle tarsal spurs dark brown and contrasting with whitish middle tarsus</td><td rowspan="1" colspan="1"><tp:taxon-name>Zelodia anginota</tp:taxon-name> sp. n.</td></tr><tr><td rowspan="1" colspan="1">6.</td><td rowspan="1" colspan="1">Apical half of pterostigma yellow (<xref ref-type="fig" rid="F105">Fig. 450</xref>); length of malar space 1.3–1.6 times basal width mandible (<xref ref-type="fig" rid="F105">Fig. 453</xref>); OOL 1.0–1.2 times POL (<xref ref-type="fig" rid="F105">Fig. 452</xref>)</td><td rowspan="1" colspan="1"><tp:taxon-name>Zelodia flavistigma</tp:taxon-name> sp. n.<!--PageBreak--><!--PageBreak--></td></tr><tr><td rowspan="1" colspan="1">–</td><td rowspan="1" colspan="1">Apical half of pterostigma dark brown (<xref ref-type="fig" rid="F101">Figs 430</xref>, <xref ref-type="fig" rid="F103">440</xref>); length of malar space 2.4–3.0 times basal width mandible (<xref ref-type="fig" rid="F101">Figs 434</xref>, <xref ref-type="fig" rid="F103">445</xref>); OOL 1.6–2.0 times POL (<xref ref-type="fig" rid="F101">Figs 433</xref>, <xref ref-type="fig" rid="F103">444</xref>)</td><td rowspan="1" colspan="1">7</td></tr><tr><td rowspan="1" colspan="1">7.</td><td rowspan="1" colspan="1">Hind femur comparatively robust (<xref ref-type="fig" rid="F103">Fig. 441</xref>); hind coxa and femur and more or less scapus and pedicellus yellow; hind femur weakly rugose or rugulose ventrally</td><td rowspan="1" colspan="1"><tp:taxon-name>Zelodia brevifemoralis</tp:taxon-name> sp. n.</td></tr><tr><td rowspan="1" colspan="1">–</td><td rowspan="1" colspan="1">Hind femur slender (<xref ref-type="fig" rid="F101">Fig. 431</xref>); hind coxa, femur, scapus and pedicellus dark brown or largely so; hind femur coarsely rugose ventrally</td><td rowspan="1" colspan="1"><tp:taxon-name>Zelodia bicoloristigma</tp:taxon-name> sp. n.</td></tr></tbody></table></table-wrap></tp:treatment-sec><tp:taxon-treatment><tp:treatment-meta><mixed-citation publication-type="journal"><person-group><name><surname>van Achterberg</surname><given-names>Cornelis</given-names></name><name><surname>Long</surname><given-names>Khuat Dang</given-names></name></person-group><article-title>Revision of the Agathidinae (Hymenoptera, Braconidae) of Vietnam, with the description of forty-two new species and three new genera</article-title><source>Zookeys</source><day>09</day><month>9</month><year>2010</year><volume>2010</volume><issue>54</issue><fpage>1</fpage><lpage>184</lpage><pub-id pub-id-type="doi">10.3897/zookeys.54.475</pub-id></mixed-citation></tp:treatment-meta><tp:nomenclature><tp:taxon-name>
                            <tp:taxon-name-part taxon-name-part-type="genus">Zelodia</tp:taxon-name-part>
                            <tp:taxon-name-part taxon-name-part-type="species">absoluta</tp:taxon-name-part>
                        </tp:taxon-name><tp:taxon-authority>(Chen &amp; Yang, 1998)</tp:taxon-authority><tp:taxon-status xmlns:xlink="http://www.w3.org/1999/xlink" xlink:type="simple">comb. n.</tp:taxon-status><xref ref-type="fig" rid="F95">Figs 406–408</xref><tp:nomenclature-citation-list><tp:nomenclature-citation><tp:taxon-name>Coccygidium absolutus</tp:taxon-name><comment>Chen &amp; Yang, 1998 (in <xref ref-type="bibr" rid="B17">Yang and Chen 1998</xref>): 334–336; <xref ref-type="bibr" rid="B8">Chen and Yang 2006</xref>: 115–116, Fig. 41, plts 90–98.</comment></tp:nomenclature-citation></tp:nomenclature-citation-list></tp:nomenclature><tp:treatment-sec sec-type="Distribution"><title>Distribution.</title><p>NE Vietnam: Ha Giang, Hoa Binh, Ninh Binh; CN Vietnam: Ha Tinh; C Vietnam: Thua Thien-Hue. Outside Vietnam only known from China (Fujian). Vietnam is a new record.</p><fig id="F95" position="float" orientation="portrait"><label>Figures 406–408.</label><caption><p><tp:taxon-name>Zelodia absoluta</tp:taxon-name> (Chen &amp; Yang), female, Ky Son. <bold>406</bold> habitus lateral <bold>407</bold> head anterior <bold>408</bold> first-third metasomal tergites dorsal.</p></caption><graphic xmlns:xlink="http://www.w3.org/1999/xlink" xlink:href="ZooKeys-054-001-g095.jpg" position="float" orientation="portrait" xlink:type="simple"/></fig></tp:treatment-sec><tp:treatment-sec sec-type="Notes"><title>Notes.</title><p>The holotype is a male, not a female as indicated in the original description. The sculpture of the notauli is variable: it varies from distinctly crenulate to nearly smooth. Also the shape of the first tergite is rather variable, as robust as depicted by Chen &amp; Yang (2006) to fairly slender. This species resembles <tp:taxon-name>Zelodia quadrifossulata</tp:taxon-name><!--PageBreak--> (Enderlein) from Sundaland (e.g., by the robust first metasomal tergite with some punctures latero-apically), but the latter differs by having the hind coxa largely smooth dorsally, the propodeum and the metanotum yellowish-brown, the scutellum moderately punctate and with distinct interspaces between the punctures, the mesopleuron only punctulate and the hind femur less slender. Very similar to <tp:taxon-name>Zelodia achterbergi</tp:taxon-name> (Chen &amp; Yang), but that species differs mainly by the sparsely punctate mesopleuron (interspaces wider than diameter of punctures) and no distinct rugae near the prepectal carina. Also similar to <tp:taxon-name>Zelodia similis</tp:taxon-name> (Bhat &amp; Gupta) from Philippines, but <tp:taxon-name>Zelodia similis</tp:taxon-name> has the hind leg and metasoma (blackish)-brown, OOL less than POL, face moderately punctate, length of malar space twice basal width of mandible, scutellum sparsely and moderately punctate, second tergite parallel-sided and comparatively slender.</p></tp:treatment-sec></tp:taxon-treatment><tp:taxon-treatment><tp:treatment-meta><mixed-citation publication-type="journal"><person-group><name><surname>van Achterberg</surname><given-names>Cornelis</given-names></name><name><surname>Long</surname><given-names>Khuat Dang</given-names></name></person-group><article-title>Revision of the Agathidinae (Hymenoptera, Braconidae) of Vietnam, with the description of forty-two new species and three new genera</article-title><source>Zookeys</source><day>09</day><month>9</month><year>2010</year><volume>2010</volume><issue>54</issue><fpage>1</fpage><lpage>184</lpage><pub-id pub-id-type="doi">10.3897/zookeys.54.475</pub-id></mixed-citation></tp:treatment-meta><tp:nomenclature><tp:taxon-name>
                            <tp:taxon-name-part taxon-name-part-type="genus">Zelodia</tp:taxon-name-part>
                            <tp:taxon-name-part taxon-name-part-type="species">albobasalis</tp:taxon-name-part>
                            <object-id xmlns:xlink="http://www.w3.org/1999/xlink" xlink:type="simple">urn:lsid:zoobank.org:act:35F40410-E562-4E7B-AB84-DC6604785443</object-id>
                        </tp:taxon-name><tp:taxon-status xmlns:xlink="http://www.w3.org/1999/xlink" xlink:type="simple">sp. n.</tp:taxon-status><xref ref-type="fig" rid="F96">Figs 409</xref><xref ref-type="fig" rid="F97">–417</xref></tp:nomenclature><tp:treatment-sec sec-type="Type material"><title>Type material.</title><p>Holotype, ♀ (RMNH), “S. Vietnam: Dong Nai, Cat Tien N.P., Mal. traps c. 100 m, 9.iv-13.v.2007, Mai Phu Quy &amp; Nguyen Thanh Manh, RMNH’07”.</p></tp:treatment-sec><tp:treatment-sec sec-type="Diagnosis"><title>Diagnosis.</title><p>The new species is similar to <tp:taxon-name>Zelodia similis</tp:taxon-name> (Bhat &amp; Gupta, 1977) comb. n., from Philippines, but differs by having POL 0.9 times as long as OOL (<tp:taxon-name>Zelodia similis</tp:taxon-name>: 2.5 times); the malar space 1.3 times as long as basal width of the mandible (similis: twice) and the first tergite about 3 times as long as its apical width (similis: about 1.7 times). Alsosimilar to <tp:taxon-name>Zelodia quadrifossulata</tp:taxon-name> (Enderlein, 1920) comb. n., but differs by having the malar space comparatively short (<tp:taxon-name>Zelodia quadrifossulata</tp:taxon-name>: twice as long as basal width of mandible); the propodeal spiracle small (quadrifossulata: rather large) and the first tergite of female almost parallel-sided (quadrifossulata: distinctly widened apically).</p><p><tp:taxon-name>Zelodia longiptera</tp:taxon-name> (Yang &amp; Chen, 2006) comb. n. is similar, but that species has smaller ocelli (OOL 1.5 times POL), length of the malar space twice basal width of the mandible, the first tergite about twice as long as its apical width (not 3.2 times as indicated in the original description), the hind femur 4.3 times as long as wide, the scapus dark brown and the wings subhyaline.</p></tp:treatment-sec><tp:treatment-sec sec-type="Description"><title>Description.</title><p>Holotype, ♀, length of body 6.2 mm, of fore wing 5.7 mm.</p><sec sec-type="Head"><title>Head.</title><p>Antennal segments 41; length of third segment 1.1 times as long as fourth segment; length of third, fourth and penultimate segments 2.3, 2.0 and 1.5 times<!--PageBreak--><!--PageBreak--> their width, respectively; penultimate segment as long as apical segment without spine; antenna densely setose; length of maxillary palp 0.8 times as long as height of head; in dorsal view length of eye 3.0 times temple (<xref ref-type="fig" rid="F97">Fig. 415</xref>); in lateral view 2.5 times as wide as width of eye (<xref ref-type="fig" rid="F97">Fig. 410</xref>); ocelli large, POL:OD:OOL = 9:8:10; malar space 1.3 times as long as basal width of mandible, 0.3 times height of eye and 0.2 times as long as height of head in lateral view (<xref ref-type="fig" rid="F97">Figs 410, 417</xref>); face distinctly punctate; frons shiny and smooth without lateral carinae; vertex shiny with sparse fine punctures; pair of crests between antennal sockets short, occipital flange medium-sized, its ventral margin convex (<xref ref-type="fig" rid="F97">Fig. 410</xref>).</p></sec><sec sec-type="Mesosoma"><title>Mesosoma.</title><p>Length of mesosoma 1.3 times its height; subpronope small, deep; side of pronotum smooth, upper side with sparse fine punctures; area near lateral carina of mesoscutum smooth; mesoscutum shiny with sparse distinct punctures; notauli shallow areolate-punctate (<xref ref-type="fig" rid="F97">Fig. 411</xref>); scutellar sulcus with three carinae and 0.8 times as long as dorsal part of scutellum; scutellum rugose-punctate; subposterior crest curved (<xref ref-type="fig" rid="F97">Fig. 411</xref>); precoxal sulcus rather wide and strongly crenulate (<xref ref-type="fig" rid="F97">Fig. 410</xref>); mesopleuron below and above precoxal sulcus with sparse and distinct fine punctures; upper side of metapleuron rugose-punctate, lower side with strong rugae; propodeum with long pentagonal areola, short basal carina (<xref ref-type="fig" rid="F97">Fig. 411</xref>); propodeal spiracle small, round, twice as long as wide; distance between spiracle and lateral carina 1.2 times as long as width of spiracle.</p></sec><sec sec-type="Wings"><title>Wings.</title><p>Fore wing: second submarginal cell narrow anteriorly, without ramellus (<xref ref-type="fig" rid="F97">Fig. 416</xref>); r:3-SR:SR1 = 5:3:100; 2-SR:3-SR:r-m = 17:5:13. Hind wing: M+CU 0.6 times as long as 1-M (19:33); surroundings of cu-a sparsely setose.</p></sec><sec sec-type="Legs"><title>Legs.</title><p>Length of hind femur, tibia and basitarsus 3.5, 3.9 and 4.5 times their width, respectively; outer side of hind coxa punctate; hind femur (as remainder of legs) with long and dense setosity (<xref ref-type="fig" rid="F97">Fig. 413</xref>); outer side of apex of hind tibia with two pegs, and upper peg twice as long as lower peg; outer and inner spurs of middle tibia 0.5 and 0.8 times as long as middle basitarsus, respectively; length of outer and inner spurs of hind tibia 0.4 and 0.6 times hind basitarsus.</p></sec><sec sec-type="Metasoma"><title>Metasoma.</title><p>First tergite rather long almost parallel-sided; length of first tergite 2.9 times its apical width (<xref ref-type="fig" rid="F97">Fig. 412</xref>); length of second tergite subequal to its apical width; second metasomal suture developed; ovipositor sheath densely setose, 0.4 times as long as hind basitarsus.</p></sec><sec sec-type="Colour"><title>Colour.</title><p>Brownish-yellow; antenna (but scapus yellow basally), apex of vein C+SC+R and pterostigma dark brown; hind leg black or blackish brown; first-third metasomal segments white (but third tergite black dorso-laterally); remainder of metasomal segments black and metasoma ivory ventrally; wings slightly infuscate (<xref ref-type="fig" rid="F96">Fig. 409</xref>).</p></sec></tp:treatment-sec><tp:treatment-sec sec-type="Distribution"><title>Distribution.</title><p>S Vietnam: Dong Nai.</p><fig id="F96" position="float" orientation="portrait"><label>Figure 409.</label><caption><p><tp:taxon-name>Zelodia albobasalis</tp:taxon-name> gen. n. sp. n., female, holotype. Habitus lateral.</p></caption><graphic xmlns:xlink="http://www.w3.org/1999/xlink" xlink:href="ZooKeys-054-001-g096.jpg" position="float" orientation="portrait" xlink:type="simple"/></fig><fig id="F97" position="float" orientation="portrait"><label>Figures 410–417.</label><caption><p><tp:taxon-name>Zelodia albobasalis</tp:taxon-name> gen. n. sp. n., female, holotype. <bold>410</bold> mesosoma lateral <bold>411</bold> mesosoma dorsal <bold>412</bold> first-third metasomal tergites dorsal <bold>413</bold> hind leg lateral <bold>414</bold> head anterior <bold>415</bold> wings <bold>416</bold> head dorsal <bold>417</bold> lower part of head lateral.</p></caption><graphic xmlns:xlink="http://www.w3.org/1999/xlink" xlink:href="ZooKeys-054-001-g097.jpg" position="float" orientation="portrait" xlink:type="simple"/></fig></tp:treatment-sec><tp:treatment-sec sec-type="Biology"><title>Biology.</title><p>Unknown.</p></tp:treatment-sec><tp:treatment-sec sec-type="Etymology"><title>Etymology.</title><p>From “albus” (Latin for “white”) and “basis” (Latin for “foundation, base”), because of the white base of the metasoma.</p></tp:treatment-sec></tp:taxon-treatment><tp:taxon-treatment><tp:treatment-meta><mixed-citation publication-type="journal"><person-group><name><surname>van Achterberg</surname><given-names>Cornelis</given-names></name><name><surname>Long</surname><given-names>Khuat Dang</given-names></name></person-group><article-title>Revision of the Agathidinae (Hymenoptera, Braconidae) of Vietnam, with the description of forty-two new species and three new genera</article-title><source>Zookeys</source><day>09</day><month>9</month><year>2010</year><volume>2010</volume><issue>54</issue><fpage>1</fpage><lpage>184</lpage><pub-id pub-id-type="doi">10.3897/zookeys.54.475</pub-id></mixed-citation></tp:treatment-meta><tp:nomenclature><tp:taxon-name>
                            <tp:taxon-name-part taxon-name-part-type="genus">Zelodia</tp:taxon-name-part>
                            <tp:taxon-name-part taxon-name-part-type="species">anginota</tp:taxon-name-part>
                            <object-id xmlns:xlink="http://www.w3.org/1999/xlink" xlink:type="simple">urn:lsid:zoobank.org:act:D43D14EE-B5E8-4557-B0A2-96E4BCC65CDB</object-id>
                        </tp:taxon-name><tp:taxon-status xmlns:xlink="http://www.w3.org/1999/xlink" xlink:type="simple">sp. n.</tp:taxon-status><xref ref-type="fig" rid="F98">Figs 418</xref><xref ref-type="fig" rid="F99">–426</xref></tp:nomenclature><tp:treatment-sec sec-type="Type material"><title>Type material.</title><p>Holotype, ♀ (RMNH), “S. Vietnam: Dak Lak, Chu Yang Sin N.P., n[ea]r dam, 744–900 m, 1–10.vi.2007, Mal[aise] trap, C. v. Achterberg &amp; R. de Vries, RMNH’07”. Paratype: 1 ♀ (IEBR), Aga. 187, “NE Vietnam: Phu Tho, Xuan Son N.P., forest, 10.v.2005, P.Th. Nhi”.</p></tp:treatment-sec><tp:treatment-sec sec-type="Diagnosis"><title>Diagnosis.</title><p>The new species is close to <tp:taxon-name>Zelodia longidorsata</tp:taxon-name> (Bhat &amp; Gupta, 1977), but differs by having the propodeal spiracle 3 times as long as wide (<tp:taxon-name>Zelodia longidorsata</tp:taxon-name>: twice); the first tergite without a dorso-lateral carina above the spiracle and the glymma smooth (longidorsata: dorso-lateral carina present above spiracle and glymma sculptured); the second tergite as long as wide apically (longidorsata: 1.5 times longer than wide) and the head and mesosoma black except for the reddish yellow mesonotum (longidorsata: head and mesosoma yellowish-brown).</p></tp:treatment-sec><tp:treatment-sec sec-type="Description"><title>Description.</title><p>Holotype, ♀, length of body 6.3 mm, of fore wing 6.4 mm.</p><sec sec-type="Head"><title>Head.</title><p>Antennal segments 42, length of third segment 1.2 times fourth segment, length of third, fourth and penultimate segments 2.5, 2.1 and 1.7 times their width, respectively; penultimate segment 0.6 times as long as apical segment; antenna densely setose; scapus nearly cylindrical, 2.2 times as long as wide; length of maxillary palp 0.7<!--PageBreak--><!--PageBreak--> times height of head; malar space 1.5 times as long as basal width of mandible, 0.3 times height of eye and 0.2 times as long as height of head in lateral view (<xref ref-type="fig" rid="F99">Fig. 426</xref>); in dorsal view eye twice as long as temple (<xref ref-type="fig" rid="F99">Fig. 425</xref>); POL:OD:OOL = 9:8:13; face shiny, punctate, rugose-punctate medially; frons shiny, smooth and without lateral carinae; vertex shiny with sparse fine punctures; pair of crests between antennal sockets strong, convergent; occipital flange large, its ventral margin convex (<xref ref-type="fig" rid="F99">Fig. 426</xref>).</p></sec><sec sec-type="Mesosoma"><title>Mesosoma.</title><p>Length of mesosoma 1.3 times its height; subpronope medium-sized, shallow; side of pronotum smooth and with sparse fine punctures posteriorly; area near lateral carina of mesoscutum smooth; mesoscutum with distinct punctures anteriorly, shiny and sparsely punctate posteriorly; middle lobe of mesoscutum slightly grooved; notauli narrow, rather deep and punctate, fused posteriorly, forming wide shallow groove (<xref ref-type="fig" rid="F99">Fig. 421</xref>); scutellar sulcus rather long, with 3 carinae and 0.8 times as long as dorsal part of scutellum; scutellum convex, distinctly narrowed posteriorly, rugose-punctate; subposterior crest long and curved (<xref ref-type="fig" rid="F99">Fig. 421</xref>); precoxal sulcus shallow, widely crenulate (<xref ref-type="fig" rid="F99">Fig. 419</xref>); mesopleuron below sulcus largely punctate, and above sulcus with sparse fine punctures; metapleuron with long, dense setae, upper side areolate-rugose, lower side with strong rugae; propodeum setose basally with large areola and costulae, without a medial carina basally and with a weak anterior transverse carina (<xref ref-type="fig" rid="F99">Fig. 421</xref>); propodeal spiracle large, elliptical, 3.0 times as long as wide; distance between spiracle and lateral carina as long as width of spiracle.</p></sec><sec sec-type="Wings"><title>Wings.</title><p>Fore wing: second submarginal cell narrow anteriorly, without ramellus (<xref ref-type="fig" rid="F99">Fig. 422</xref>); r:3-SR:SR1= 6:6:112; 2-SR:3-SR:r-m = 17:6:15. Hind wing: M+CU 0.5 times as long as 1-M (22:41); surroundings of cu-a setose.</p></sec><sec sec-type="Legs"><title>Legs.</title><p>Length of hind femur, tibia and basitarsus 4.3, 6.5 and 11.3 times their width, respectively; outer side of hind coxa areolate-punctate; hind femur (as remainder of legs) with long and dense setosity (<xref ref-type="fig" rid="F99">Fig. 420</xref>); outer side of apex of hind tibia with two pegs, and lower peg twice as long as upper peg; fore tarsus slender and with long setae; length of outer and inner spur of middle tibia 0.5 and 0.9 times middle basitarsus, respectively; length of outer and inner spur of hind tibia 0.4 and 0.7 times hind basitarsus.</p></sec><sec sec-type="Metasoma"><title>Metasoma.</title><p>First tergite long, smooth, parallel-sided (<xref ref-type="fig" rid="F99">Fig. 423</xref>); length of first tergite 3.6 times its apical width; second tergite rectangular and as long as wide apically, smooth with three transverse rows of setae apically; second metasomal suture absent (<xref ref-type="fig" rid="F99">Fig. 423</xref>); ovipositor sheath 0.4 times as long as hind basitarsus.</p></sec><sec sec-type="Colour"><title>Colour.</title><p>Black; mesonotum and mesopleuron reddish brown, but mesopleuron black posteriorly; fore and middle legs dark brown, but fore and middle tarsi whitish-yellow; first-third metasomal sternites white; pterostigma dark brown; wing membrane slightly infuscate, without stigmal spot.</p></sec><sec sec-type="Variation"><title>Variation.</title><p>Length of body 6.3–7.3 mm; of fore wing 6.4–7.6 mm; antennal segments 42 (2); POL as long as OD or slightly larger; length of malar space 1.4–1.5 times basal width of mandible; first tergite slightly widened apically or parallel-sided, 3.1–3.6 times longer than wide apically.</p></sec></tp:treatment-sec><tp:treatment-sec sec-type="Distribution"><title>Distribution.</title><p>NE Vietnam: Phu Tho and S Vietnam: Dak Lak.</p><fig id="F98" position="float" orientation="portrait"><label>Figure 418.</label><caption><p><tp:taxon-name>Zelodia anginota</tp:taxon-name> gen. n. sp. n., female, holotype. Habitus lateral.</p></caption><graphic xmlns:xlink="http://www.w3.org/1999/xlink" xlink:href="ZooKeys-054-001-g098.jpg" position="float" orientation="portrait" xlink:type="simple"/></fig><fig id="F99" position="float" orientation="portrait"><label>Figures 419–426.</label><caption><p><tp:taxon-name>Zelodia anginota</tp:taxon-name> gen. n. sp. n., female, holotype. <bold>419</bold> mesosoma lateral <bold>420</bold> hind femur lateral <bold>421</bold> mesosoma dorsal <bold>422</bold> wings <bold>423</bold> first-third metasomal tergites dorsal <bold>424</bold> head anterior <bold>425</bold> head dorsal <bold>426</bold> head lateral.</p></caption><graphic xmlns:xlink="http://www.w3.org/1999/xlink" xlink:href="ZooKeys-054-001-g099.jpg" position="float" orientation="portrait" xlink:type="simple"/></fig></tp:treatment-sec><tp:treatment-sec sec-type="Biology"><title>Biology.</title><p>Unknown.</p></tp:treatment-sec><tp:treatment-sec sec-type="Etymology"><title>Etymology.</title><p>From “ango” (Latin for “pressed together”) and “notos” (Greek for “back”), because of the narrow first metasomal tergite.</p></tp:treatment-sec></tp:taxon-treatment><tp:taxon-treatment><tp:treatment-meta><mixed-citation publication-type="journal"><person-group><name><surname>van Achterberg</surname><given-names>Cornelis</given-names></name><name><surname>Long</surname><given-names>Khuat Dang</given-names></name></person-group><article-title>Revision of the Agathidinae (Hymenoptera, Braconidae) of Vietnam, with the description of forty-two new species and three new genera</article-title><source>Zookeys</source><day>09</day><month>9</month><year>2010</year><volume>2010</volume><issue>54</issue><fpage>1</fpage><lpage>184</lpage><pub-id pub-id-type="doi">10.3897/zookeys.54.475</pub-id></mixed-citation></tp:treatment-meta><tp:nomenclature><tp:taxon-name>
                            <tp:taxon-name-part taxon-name-part-type="genus">Zelodia</tp:taxon-name-part>
                            <tp:taxon-name-part taxon-name-part-type="species">bicoloristigma</tp:taxon-name-part>
                            <object-id xmlns:xlink="http://www.w3.org/1999/xlink" xlink:type="simple">urn:lsid:zoobank.org:act:4BD0A5CE-92A3-48F4-8A3A-51113196736A</object-id>
                        </tp:taxon-name><tp:taxon-status xmlns:xlink="http://www.w3.org/1999/xlink" xlink:type="simple">sp. n.</tp:taxon-status><xref ref-type="fig" rid="F100">Figs 427</xref><xref ref-type="fig" rid="F101">–435</xref></tp:nomenclature><tp:treatment-sec sec-type="Type material"><title>Type material.</title><p>Holotype, ♀ (RMNH), “NW Vietnam: Tonkin, Hoang Lien N.P., 10 km SW Sa Pa, c. 1550 m, 23.x.1999, at light, C. v. Achterberg, RMNH’99”. Paratypes (4 ♀ + 6 ♂): 2 ♀ (RMNH), same data as holotype, but 22–29.x.1999, Malaise traps; 2 ♂ (RMNH), Aga. 297 &amp; 288, “CN Vietnam: Nghe An, Con Cuong, Pu Mat N.P., 15 &amp; 17.iv.2006, P.Th. Nhi”; 1 ♀ (IEBR), id., but Aga. 181, 22–25.vii.2004, Tr.X. Lam; 1 ♂ (IEBR), Aga 083, “Central North Vietnam (Truong Son range): Ha Tinh, Huong Son, Rao An, forest, 11.v.1998, K.D. Long”; 1 ♂ (IEBR), Aga. 186, “Northwest Vietnam: Lai Chau, Muong Lay, Hat Tre, forest fragment, 10.x.2004, K.D. Long”; 1 ♀ (IEBR), Aga. 192, “Northeast Vietnam: Phu Tho, Xuan Son N.P., forest, 5.v.2005, P.T. Nhi”; 1 ♀ + 1 ♂ (IEBR), Aga. 315 and 316, “Central Vietnam: Thua Thien-Hué, Bach Ma N.P., 600 m, 18 &amp; 19.v.2007, K.D. Long”.</p></tp:treatment-sec><tp:treatment-sec sec-type="Diagnosis"><title>Diagnosis.</title><p>The new speciesis similar to <tp:taxon-name>Zelodia quadrifossulata</tp:taxon-name> (Enderlein), but the latter differs by having the pterostigma entirely brown, the hind leg dark brown and the metasoma (except for the more or less yellowish or brownish first and second tergites) black.</p></tp:treatment-sec><tp:treatment-sec sec-type="Description"><title>Description.</title><p>Holotype, ♀, length of body 7.6 mm, of fore wing 8.6 mm.</p><sec sec-type="Head"><title>Head.</title><p>Antennal segments 43, densely bristly setose, length of third segment 1.1 times as long as fourth segment; length of third, fourth and penultimate segments 2.6, 2.3 and 1.8 times their width, respectively; penultimate segments half as long as apical segment; scapus long somewhat compressed, nearly twice as long as wide; length of maxillary palp 0.6 times as long as height of head; in dorsal view length of eye 2.3 times as long as temple (<xref ref-type="fig" rid="F101">Fig. 433</xref>); temple punctulate and setose, in lateral view 0.6 times width of eye (<xref ref-type="fig" rid="F101">Fig. 428</xref>); POL:OD:OOL = 6:5:10; malar space twice as long as basal width of mandible, 0.4 times as long as eye height and 0.3 times as long as height of head in lateral view (<xref ref-type="fig" rid="F101">Fig. 434</xref>); face distinctly punctate, interspaces somewhat larger than punctures; frons shiny, smooth (except for some punctures) and without lateral carinae; vertex shiny, sparsely finely punctate; pair of crests between antennal sockets rather weakly developed, convergent; occipital flange large, its ventral margin round (<xref ref-type="fig" rid="F101">Fig. 428</xref>).</p></sec><sec sec-type="Mesosoma"><title>Mesosoma.</title><p>Length of mesosoma 1.4 times its height; subpronope large, moderately deep; side of pronotum smooth, but dorsally upper side sparse finely punctate and crenulate postero-ventrally; area near lateral carina of mesoscutum slightly crenulate; middle lobe of mesoscutum distinctly punctate; lateral lobe of mesoscutum less densely and finer punctate than middle lobe except near notauli; notauli narrow, deep and nearly smooth (<xref ref-type="fig" rid="F101">Fig. 429</xref>); scutellar sulcus subequal to dorsal<!--PageBreak--> part of scutellum and with transverse subposterior crest; scutellum rather coarsely punctate (<xref ref-type="fig" rid="F101">Fig. 429</xref>); prepectal carina strong, rather lamelliform and crenulate behind it; precoxal sulcus moderately narrow and rather deep but absent anteriorly, moderately crenulate (<xref ref-type="fig" rid="F101">Fig. 428</xref>); mesopleuron sparsely finely punctate; mesosternal sulcus narrow and finely crenulate; upper half of metapleuron coarsely punctate, lower side with strong vermiculate rugose; propodeum shiny and coarsely areolate and short medial carina basally (<xref ref-type="fig" rid="F101">Fig. 429</xref>); propodeal spiracle elliptical, 2.5 times as long as wide; distance between spiracle and lateral carina equal to width of spiracle.</p></sec><sec sec-type="Wings"><title>Wings.</title><p>Fore wing: second submarginal cell narrowed anteriorly and r-m nearly straight (<xref ref-type="fig" rid="F101">Fig. 430</xref>); r:3-SR:SR1 = 10:5:171; 2-SR:3-SR:r-m = 25:5:22. Hind wing: M+CU 0.67 times as long as 1-M; surroundings of cu-a sparsely seto</p></sec><sec sec-type="Legs"><title>Legs.</title><p>Hind coxa dorsally punctate and pimply; length of hind femur, tibia and basitarsus 4.5, 6.7 and 8.2 times their width, respectively; outer side of hind coxa punctate-pimply; hind femur and tibia with rather long setae ventrally (<xref ref-type="fig" rid="F101">Fig. 431</xref>); outer side of apex of hind tibia with two pegs; outer and inner spurs of middle tibia 0.5 and 1.0 times as long as middle basitarsus, respectively; length of outer and inner spurs of hind tibia 0.4 and 0.7 times hind basitarsus.</p></sec><sec sec-type="Metasoma"><title>Metasoma.</title><p>First tergite rather slender and smooth; length of first tergite 2.1 times its apical width (<xref ref-type="fig" rid="F101">Fig. 435</xref>); length of second tergite 0.8 times apical width; second metasomal suture obsolescent (<xref ref-type="fig" rid="F101">Fig. 435</xref>); ovipositor sheath densely setose apically elliptical, 0.5 times as long as hind basitarsus and 0.11 times fore wing.</p></sec><sec sec-type="Colour"><title>Colour.</title><p>Yellowish-brown, but mesoscutum largely somewhat darkened and first and second tergites pale yellowish; hind coxa, trochantellus, trochantellus and largely femur, hind tibial spurs, ovipositor sheath, scapus and pedicellus largely dark brown; <!--PageBreak-->remainder of antenna, apex of hind tibia and tarsus blackish; wings subhyaline but near parastigma and vein r infuscate; parastigma, apical part of vein C+SC+R, apical half of pterostigma and veins of apical half of fore wing largely dark brown.<!--PageBreak--></p></sec><sec sec-type="Variation"><title>Variation.</title><p>Antennal segments 43–44; face moderately coarsely to finely spaced punctate; length of first tergite 1.7–2.1 times as long as its apical width; first and second tergites ivory or pale yellowish; mesosternum and third tergite more or less darkened. Males have basal third of pterostigma yellow and remainder dark brown.</p></sec></tp:treatment-sec><tp:treatment-sec sec-type="Distribution"><title>Distribution.</title><p>NW Vietnam: Lao Cai, Lai Chau; NE Vietnam: Phu Tho; CN Vietnam: Nghe An, Ha Tinh and C Vietnam: Thua Thien-Hué.</p><fig id="F100" position="float" orientation="portrait"><label>Figure 427.</label><caption><p><tp:taxon-name>Zelodia bicoloristigma</tp:taxon-name> gen. n. sp. n., female, holotype. Habitus lateral.</p></caption><graphic xmlns:xlink="http://www.w3.org/1999/xlink" xlink:href="ZooKeys-054-001-g100.jpg" position="float" orientation="portrait" xlink:type="simple"/></fig><fig id="F101" position="float" orientation="portrait"><label>Figures 428–435.</label><caption><p><tp:taxon-name>Zelodia bicoloristigma</tp:taxon-name> gen. n. sp. n., female, holotype. <bold>428</bold> head and mesosoma lateral <bold>429</bold> mesosoma dorsal <bold>430</bold> wings <bold>431</bold> hind femur lateral <bold>432</bold> head anterior <bold>433</bold> head dorsal <bold>434</bold> lower part of head lateral <bold>435</bold> first-third metasomal tergites dorsal.</p></caption><graphic xmlns:xlink="http://www.w3.org/1999/xlink" xlink:href="ZooKeys-054-001-g101.jpg" position="float" orientation="portrait" xlink:type="simple"/></fig></tp:treatment-sec><tp:treatment-sec sec-type="Biology"><title>Biology.</title><p>Unknown.</p></tp:treatment-sec><tp:treatment-sec sec-type="Etymology"><title>Etymology.</title><p>From “bi” (Latin for “two”), “coloris” (Latin for “hue, tint”) and “stigma” (Greek for “mark”), because of the two colours of the pterostigma.</p></tp:treatment-sec></tp:taxon-treatment><tp:taxon-treatment><tp:treatment-meta><mixed-citation publication-type="journal"><person-group><name><surname>van Achterberg</surname><given-names>Cornelis</given-names></name><name><surname>Long</surname><given-names>Khuat Dang</given-names></name></person-group><article-title>Revision of the Agathidinae (Hymenoptera, Braconidae) of Vietnam, with the description of forty-two new species and three new genera</article-title><source>Zookeys</source><day>09</day><month>9</month><year>2010</year><volume>2010</volume><issue>54</issue><fpage>1</fpage><lpage>184</lpage><pub-id pub-id-type="doi">10.3897/zookeys.54.475</pub-id></mixed-citation></tp:treatment-meta><tp:nomenclature><tp:taxon-name>
                            <tp:taxon-name-part taxon-name-part-type="genus">Zelodia</tp:taxon-name-part>
                            <tp:taxon-name-part taxon-name-part-type="species">brevifemoralis</tp:taxon-name-part>
                            <object-id xmlns:xlink="http://www.w3.org/1999/xlink" xlink:type="simple">urn:lsid:zoobank.org:act:AC1D7A26-3C5A-4E51-A57F-EC93EEBD10C4</object-id>
                        </tp:taxon-name><tp:taxon-status xmlns:xlink="http://www.w3.org/1999/xlink" xlink:type="simple">sp. n.</tp:taxon-status><xref ref-type="fig" rid="F102">Figs 436</xref><xref ref-type="fig" rid="F103">–445</xref></tp:nomenclature><tp:treatment-sec sec-type="Type material"><title>Type material.</title><p>Holotype, ♀ (RMNH), “S. Vietnam: Kon Tum, Chu Mom Ray N.P., Mal. traps, 700–900 m, 26.ix.2006, Mai Phu Quy &amp; Nguyen Thanh Manh, RMNH’07”. Paratypes (1 ♀ + 6 ♂): 1 ♀ (IEBR), Aga. 176, “Central North Vietnam: Ha Tinh, Huong Son, forest 8.v.2004, Tr.X. Lam; 1 ♂ (IEBR), Aga. 218, “N.W Vietnam: Yen Bai, Luc Yen, Phuc Loi, forest, 7.x.2003, K.D. Long”; 1 ♂ (RMNH), Aga. 352, “NE Vietnam: Ha Giang, Vi Xuyen, Minh Tan, bushes, 29.x.2006, K.D. Long”; 1 ♂ (IEBR), Aga. 253b, “NE Vietnam: Bac Kan, Ba Be N.P., forest, 17.vii.2004, K.D. Long”; 2 ♂ (RMNH, IEBR), “C. Vietnam: Ha Tinh, Vu Quang N.P., 139 m, 18°17'41N; 105°25'34E, 24.ix.-5.x.2009, Exp[erimental] trap 15, C. v. Achterberg &amp; R. de Vries, RMNH’09"; 1 ♂ (RMNH), id., but Malaise trap 10, 53 m, 18°21'02N; 105°26'34E, 22.ix.-6.x.2009.</p></tp:treatment-sec><tp:treatment-sec sec-type="Diagnosis"><title>Diagnosis.</title><p>The new speciesis similar to <tp:taxon-name>Zelodia flavistigma</tp:taxon-name> sp. n., but differs by having the malar space about 3 times as long as basal width of mandible (<tp:taxon-name>Zelodia flavistigma</tp:taxon-name>: 1.3–1.6 times); vein r of fore wing shorter than vein 3-SR (flavistigma: longer than vein 3-SR) and face with distinct fine punctation (flavistigma: face medially rugose-punctate).</p></tp:treatment-sec><tp:treatment-sec sec-type="Description"><title>Description.</title><p>Holotype, ♀, length of body 7.0 mm, of fore wing 6.7 mm.</p><sec sec-type="Head"><title>Head.</title><p>Antennal segments 47, length of third segment 1.2 times as long as fourth segment; length of third, fourth and penultimate segments 2.2, 1.8 and 1.7 times their width, respectively; penultimate segment as long as apical segment without spine; antenna densely setose; scapus nearly cylindrical, twice as long as wide; maxillary palp as long as height of head; in dorsal view length of eye 3.0 times as long as temple (<xref ref-type="fig" rid="F103">Fig. 444</xref>); in lateral view 0.7 times width of eye (<xref ref-type="fig" rid="F103">Fig. 445</xref>); POL:OD:OOL = 3:2:5; malar space 3.1 times as long as basal width of mandible, 0.5 times as long as eye height and 0.3 times as long as height of head in lateral view (<xref ref-type="fig" rid="F103">Figs 442, 445</xref>); face distinctly punctate; frons shiny smooth without lateral carinae; vertex shiny, almost smooth; pair of crests between antennal sockets short, convergent; occipital flange rather large, its ventral margin convex (<xref ref-type="fig" rid="F103">Fig. 437</xref>).</p></sec><sec sec-type="Mesosoma"><title>Mesosoma.</title><p>Length of mesosoma 1.5 times its height; subpronope small, deep; side of pronotum smooth, upper side with sparse fine punctures; area near lateral carina of mesoscutum sparsely crenulate; middle lobe of mesoscutum punctate; lateral lobe of mesoscutum almost smooth; notauli wide, shallow and sparsely crenulate (<xref ref-type="fig" rid="F103">Fig. 438</xref>); scutellar sulcus subequal to dorsal part of scutellum and with one carina; scutellum rugose-punctate; subposterior crest curved (<xref ref-type="fig" rid="F103">Fig. 438</xref>); precoxal sulcus wide and shallow, sparsely crenulate (<xref ref-type="fig" rid="F103">Fig. 437</xref>); mesopleuron below and above precoxal sulcus with sparse and distinct fine punctures; upper side of metapleuron rugose-punctate, lower side with strong rugae; propodeum shiny with areola and short medial carina basally (<xref ref-type="fig" rid="F103">Fig. 438</xref>); propodeal spiracle round, 2.2 times as long as wide; distance between spiracle and lateral carina equal to width of spiracle.</p></sec><sec sec-type="Wings"><title>Wings.</title><p>Fore wing: second submarginal cell narrowed anteriorly (<xref ref-type="fig" rid="F103">Fig. 440</xref>); vein r very short, r:3-SR:SR1= 3:4:110; 2-SR:3-SR:r-m = 16: 3:15. Hind wing: M+CU 0.6 times as long as 1-M; surroundings of cu-a sparsely setose.</p></sec><sec sec-type="Legs"><title>Legs.</title><p>Length of hind femur, tibia and basitarsus 3.4, 5.3 and 12.0 times their width, respectively; outer side of hind coxa punctate; hind femur (as remainder of legs) with long and dense setosity (<xref ref-type="fig" rid="F103">Fig. 441</xref>); outer side of apex of hind tibia with two pegs, and upper peg twice as long as lower peg; length of outer and inner spurs of middle tibia 0.6 times and subequal to middle basitarsus, respectively; length of outer and inner spurs of hind tibia 0.5 and 0.7 times hind basitarsus.</p></sec><sec sec-type="Metasoma"><title>Metasoma.</title><p>First tergite rather long; length of first tergite twice its apical width (<xref ref-type="fig" rid="F103">Fig. 439</xref>); length of second tergite 0.8 times its apical width; second metasomal suture fine; ovipositor sheath densely setose, 0.4 times as long as hind basitarsus.<!--PageBreak--><!--PageBreak--></p></sec><sec sec-type="Colour"><title>Colour.</title><p>Yellow; antenna (except yellow scapus) dark brown; wings yellow subhyaline; parastigma, apex of vein C+SC+R, apical half of pterostigma and vein 1-R1 dark brown.</p></sec><sec sec-type="Variation"><title>Variation.</title><p>Male: antennal segments 43–45; length of first tergite 1.8 times as long as its apical width; first-third segments of hind tarsus dark brown.</p></sec></tp:treatment-sec><tp:treatment-sec sec-type="Distribution"><title>Distribution.</title><p>NE Vietnam: Ha Giang, NW Vietnam: Yen Bai, CN Vietnam: Ha Tinh and S Vietnam: Kon Tum.</p><fig id="F102" position="float" orientation="portrait"><label>Figure 436.</label><caption><p><tp:taxon-name>Zelodia brevifemoralis</tp:taxon-name> gen. n. sp. n., female, holotype. Habitus lateral.</p></caption><graphic xmlns:xlink="http://www.w3.org/1999/xlink" xlink:href="ZooKeys-054-001-g102.jpg" position="float" orientation="portrait" xlink:type="simple"/></fig><fig id="F103" position="float" orientation="portrait"><label>Figures 437–445.</label><caption><p><tp:taxon-name>Zelodia brevifemoralis</tp:taxon-name> gen. n. sp. n., female, holotype. <bold>437</bold> head and mesosoma lateral <bold>438</bold> mesosoma dorsal <bold>439</bold> first-third metasomal tergites dorsal <bold>440</bold> wings <bold>441</bold> hind femur lateral <bold>442</bold> malar space lateral <bold>443</bold> head anterior <bold>444</bold> head dorsal <bold>445</bold> head lateral.</p></caption><graphic xmlns:xlink="http://www.w3.org/1999/xlink" xlink:href="ZooKeys-054-001-g103.jpg" position="float" orientation="portrait" xlink:type="simple"/></fig></tp:treatment-sec><tp:treatment-sec sec-type="Biology"><title>Biology.</title><p>Unknown.</p></tp:treatment-sec><tp:treatment-sec sec-type="Etymology"><title>Etymology.</title><p>From “brevis” (Latin for “short”) and “femur” (Latin for “foundation, base”), because of the short hind femur.</p></tp:treatment-sec></tp:taxon-treatment><tp:taxon-treatment><tp:treatment-meta><mixed-citation publication-type="journal"><person-group><name><surname>van Achterberg</surname><given-names>Cornelis</given-names></name><name><surname>Long</surname><given-names>Khuat Dang</given-names></name></person-group><article-title>Revision of the Agathidinae (Hymenoptera, Braconidae) of Vietnam, with the description of forty-two new species and three new genera</article-title><source>Zookeys</source><day>09</day><month>9</month><year>2010</year><volume>2010</volume><issue>54</issue><fpage>1</fpage><lpage>184</lpage><pub-id pub-id-type="doi">10.3897/zookeys.54.475</pub-id></mixed-citation></tp:treatment-meta><tp:nomenclature><tp:taxon-name>
                            <tp:taxon-name-part taxon-name-part-type="genus">Zelodia</tp:taxon-name-part>
                            <tp:taxon-name-part taxon-name-part-type="species">flavistigma</tp:taxon-name-part>
                            <object-id xmlns:xlink="http://www.w3.org/1999/xlink" xlink:type="simple">urn:lsid:zoobank.org:act:E5C1A5CD-5D01-4865-9A09-32CA74000225</object-id>
                        </tp:taxon-name><tp:taxon-status xmlns:xlink="http://www.w3.org/1999/xlink" xlink:type="simple">sp. n.</tp:taxon-status><xref ref-type="fig" rid="F104">Figs 446</xref><xref ref-type="fig" rid="F105">–454</xref></tp:nomenclature><tp:treatment-sec sec-type="Type material"><title>Type material.</title><p>Holotype, ♀ (RMNH), Aga. 251a, “S. Vietnam: Dak Lak, Cu M’Gar, Ea Pok [forest], 10.vi.2005, K. Long”. Paratypes (9 ♀ + 14 ♂): 2 ♀ + 6 ♂ (IEBR, RMNH), same data as holotype; 4 ♀ + 8 ♂, (RMNH, IEBR), “S. Vietnam: Ban Me Thuat, park, 9.vi.2005, K.D. Long”; 2 ♀ (RMNH, IEBR), Aga. 250a and Aga. 251b, “S. Vietnam: Pleicu, Dac Do, 800 m, bushes, 8.vi.2005, K.D. Long”; 1 ♀ (IEBR), Aga. 223, ”S. Vietnam: Tay Ninh, Lo Go-Xa Mat N.P., 4.x.2003, K.D. Long”.</p></tp:treatment-sec><tp:treatment-sec sec-type="Diagnosis"><title>Diagnosis.</title><p>The new species resembles <tp:taxon-name>Zelodia dravida</tp:taxon-name> (Bhat &amp; Gupta), but the latter differs by having the head, hind leg and metasoma black, the scutellum sparsely punctate, the second submarginal cell of fore wing triangular, the wing membrane subhyaline and the pterostigma entirely brown.</p></tp:treatment-sec><tp:treatment-sec sec-type="Description"><title>Description.</title><p>Holotype, ♀, length of body 7.2 mm, of fore wing 7.4 mm.</p><sec sec-type="Head"><title>Head.</title><p>Antennal segments 43, length of third segment 1.1 times fourth segment, length of third, fourth and penultimate segments 2.5, 2.3 and 2.0 times their width, respectively; penultimate segment as long as apical segment; antenna densely setose; scapus nearly cylindrical, twice as long as wide; length of maxillary palp 0.9 times height of head; malar space 1.3 times as long as basal width of mandible; in dorsal view length of eye 3.4 times as long as temple (<xref ref-type="fig" rid="F105">Figs 453, 454</xref>); lateral ocelli large, POL:OD:OOL = 5:4:5; face punctate, but rugose-punctate medially; frons shiny, smooth, without lateral carinae; vertex sparsely finely punctate; pair of crests between antennal sockets strong, convergent; occipital flange rather large, its ventral margin convex (<xref ref-type="fig" rid="F105">Fig. 447</xref>).</p></sec><sec sec-type="Mesosoma"><title>Mesosoma.</title><p>Length of mesosoma 1.4 times its height; subpronope medium, shallow; side of pronotum smooth with sparse fine punctures posteriorly; area near lateral carina of mesoscutum smooth; mesoscutum with distinct punctures; middle lobe of mesoscutum slightly grooved; notauli narrow, rather deep and crenulate, fused posteriorly, forming a wide shallow groove (<xref ref-type="fig" rid="F105">Fig. 448</xref>); scutellar sulcus 0.8 times as long as dorsal part of scutellum; scutellum rugose-punctate; subposterior crest curved (<xref ref-type="fig" rid="F105">Fig. 448</xref>); <!--PageBreak-->precoxal sulcus wide and shallow, largely crenulate (<xref ref-type="fig" rid="F105">Fig. 447</xref>); mesopleuron below as above precoxal sulcus with distinct fine punctures; upper side of metapleuron rugose-punctate, lower side with strong rugosity; propodeum shiny with areola, without basal medial carina (<xref ref-type="fig" rid="F105">Fig. 448</xref>); propodeal spiracle elongate, 2.5 times as long as wide; distance between spiracle and lateral carina 1.4 times as long as width of spiracle.</p></sec><sec sec-type="Wings"><title>Wings.</title><p>Fore wing: second submarginal cell narrowed anteriorly and r-m angled (<xref ref-type="fig" rid="F105">Fig. 450</xref>); r:3-SR:SR1 = 5:3:72; 2-SR:3-SR:r-m = 13:3:12. Hind wing: M+CU 0.7 times as long as 1-M (30:45); surroundings of cu-a sparsely setose.</p></sec><sec sec-type="Legs"><title>Legs.</title><p>Length of hind femur, tibia and basitarsus 3.3, 5.3 and 7.5 times their width, respectively; outer side of hind coxa punctate; hind femur (as remainder of legs) with long and dense setosity (<xref ref-type="fig" rid="F105">Fig. 451</xref>); outer side of apex of hind tibia with two equal pegs; length of outer and inner spurs of middle tibia 0.5 and 0.9 times middle basitarsus, respectively; length of outer and inner spurs of hind tibia 0.3 and 0.4 times hind basitarsus.</p></sec><sec sec-type="Metasoma"><title>Metasoma.</title><p>First tergite twice as long as its apical width (<xref ref-type="fig" rid="F105">Fig. 449</xref>); second tergite 0.7 times as long as wide apically, second suture developed (<xref ref-type="fig" rid="F105">Fig. 449</xref>); ovipositor sheath 0.3 times as long as hind basitarsus.</p></sec><sec sec-type="Colour"><title>Colour.</title><p>Yellow; antenna (except yellow scapus) dark brown; membrane of fore wing yellowish and wing without stigmal spot; parastigma and apex of vein C+SC+R of fore wing dark brown; hind tarsus light brown.</p></sec><sec sec-type="Variation"><title>Variation.</title><p>Antennal segments 44–45; apical antennal segment 1.2–1.3 times as long as penultimate segment; length of malar space 1.3–1.6 times basal width of ma<!--PageBreak-->ndible; length of first tergite 1.7–2.0 times as long as its apical width; second tergite 0.7–0.8 times as long as wide apically; hind tarsus blackish brown to light brown.</p></sec></tp:treatment-sec><tp:treatment-sec sec-type="Distribution"><title>Distribution.</title><p>NE Vietnam: Bac Kan and S Vietnam: Ban Me Thuat, Dak Lak, Pleicu, Tay Ninh.</p><fig id="F104" position="float" orientation="portrait"><label>Figure 446.</label><caption><p><tp:taxon-name>Zelodia flavistigma</tp:taxon-name> gen. n. sp. n., female, holotype. Habitus lateral.</p></caption><graphic xmlns:xlink="http://www.w3.org/1999/xlink" xlink:href="ZooKeys-054-001-g104.jpg" position="float" orientation="portrait" xlink:type="simple"/></fig><fig id="F105" position="float" orientation="portrait"><label>Figures 447–454.</label><caption><p><tp:taxon-name>Zelodia flavistigma</tp:taxon-name> gen. n. sp. n., female, holotype. <bold>447</bold> head and mesosoma lateral <bold>448</bold> mesosoma dorsal <bold>449</bold> first-third metasomal tergites dorsal <bold>450</bold> wings <bold>451</bold> hind femur lateral <bold>452</bold> head dorsal <bold>453</bold> head lateral <bold>454</bold> malar space lateral.</p></caption><graphic xmlns:xlink="http://www.w3.org/1999/xlink" xlink:href="ZooKeys-054-001-g105.jpg" position="float" orientation="portrait" xlink:type="simple"/></fig></tp:treatment-sec><tp:treatment-sec sec-type="Biology"><title>Biology.</title><p>Unknown.</p></tp:treatment-sec><tp:treatment-sec sec-type="Etymology"><title>Etymology.</title><p>From “flavus” (Latin for “yellow”), and “stigma” (Greek for “mark”), because of the entirely yellow pterostigma.</p></tp:treatment-sec></tp:taxon-treatment><tp:taxon-treatment><tp:treatment-meta><mixed-citation publication-type="journal"><person-group><name><surname>van Achterberg</surname><given-names>Cornelis</given-names></name><name><surname>Long</surname><given-names>Khuat Dang</given-names></name></person-group><article-title>Revision of the Agathidinae (Hymenoptera, Braconidae) of Vietnam, with the description of forty-two new species and three new genera</article-title><source>Zookeys</source><day>09</day><month>9</month><year>2010</year><volume>2010</volume><issue>54</issue><fpage>1</fpage><lpage>184</lpage><pub-id pub-id-type="doi">10.3897/zookeys.54.475</pub-id></mixed-citation></tp:treatment-meta><tp:nomenclature><tp:taxon-name>
                            <tp:taxon-name-part taxon-name-part-type="genus">Zelodia</tp:taxon-name-part>
                            <tp:taxon-name-part taxon-name-part-type="species">longidorsata</tp:taxon-name-part>
                        </tp:taxon-name><tp:taxon-authority>(Bhat &amp; Gupta, 1977)</tp:taxon-authority><tp:taxon-status xmlns:xlink="http://www.w3.org/1999/xlink" xlink:type="simple">comb. n.</tp:taxon-status><xref ref-type="fig" rid="F106">Figs 455–457</xref><tp:nomenclature-citation-list><tp:nomenclature-citation><tp:taxon-name>Zelomorpha longidorsata</tp:taxon-name><comment><xref ref-type="bibr" rid="B7">Bhat and Gupta 1977</xref>: 252–254, Fig. 34f, 35c, d.</comment></tp:nomenclature-citation></tp:nomenclature-citation-list></tp:nomenclature><tp:treatment-sec sec-type="Distribution"><title>Distribution.</title><p>Central North Vietnam: Nghe An. Outside Vietnam known from India, China and Thailand. Thailand (RMNH) and Vietnam are new records.<!--PageBreak--></p><fig id="F106" position="float" orientation="portrait"><label>Figures 455–457.</label><caption><p><tp:taxon-name>Zelodia longidorsata</tp:taxon-name> (Bhat &amp; Gupta), female, Thailand. <bold>455</bold> habitus lateral <bold>456</bold> head anterior <bold>457</bold> first-third metasomal tergites dorsal.</p></caption><graphic xmlns:xlink="http://www.w3.org/1999/xlink" xlink:href="ZooKeys-054-001-g106.jpg" position="float" orientation="portrait" xlink:type="simple"/></fig></tp:treatment-sec></tp:taxon-treatment><tp:taxon-treatment><tp:treatment-meta><mixed-citation publication-type="journal"><person-group><name><surname>van Achterberg</surname><given-names>Cornelis</given-names></name><name><surname>Long</surname><given-names>Khuat Dang</given-names></name></person-group><article-title>Revision of the Agathidinae (Hymenoptera, Braconidae) of Vietnam, with the description of forty-two new species and three new genera</article-title><source>Zookeys</source><day>09</day><month>9</month><year>2010</year><volume>2010</volume><issue>54</issue><fpage>1</fpage><lpage>184</lpage><pub-id pub-id-type="doi">10.3897/zookeys.54.475</pub-id></mixed-citation></tp:treatment-meta><tp:nomenclature><tp:taxon-name>
                            <tp:taxon-name-part taxon-name-part-type="genus">Zelodia</tp:taxon-name-part>
                            <tp:taxon-name-part taxon-name-part-type="species">microcellata</tp:taxon-name-part>
                            <object-id xmlns:xlink="http://www.w3.org/1999/xlink" xlink:type="simple">urn:lsid:zoobank.org:act:947D442E-B543-492E-8AC4-3E105B9A43AC</object-id>
                        </tp:taxon-name><tp:taxon-status xmlns:xlink="http://www.w3.org/1999/xlink" xlink:type="simple">sp. n.</tp:taxon-status><xref ref-type="fig" rid="F107">Figs 458</xref><xref ref-type="fig" rid="F108">–467</xref><tp:nomenclature-citation-list><tp:nomenclature-citation><tp:taxon-name>Coccygidium varipes</tp:taxon-name><comment><xref ref-type="bibr" rid="B8">Chen and Yang 2006</xref>: 128–130, Fig. 50, plts 120–130.</comment></tp:nomenclature-citation></tp:nomenclature-citation-list></tp:nomenclature><tp:treatment-sec sec-type="Type material"><title>Type material.</title><p>Holotype, ♂ (RMNH), “C. Vietnam: Thua Thien Hué, Phong Dién N.R., n[ea]r base-camp, 50–100 m, 25.iii.2001, C. van Achterberg, RMNH’01”.</p></tp:treatment-sec><tp:treatment-sec sec-type="Diagnosis"><title>Diagnosis.</title><p>The new species is close to the Palaearctic <tp:taxon-name>Zelodia varipes</tp:taxon-name> (van Achterberg &amp; Maetô). The latter species differs by having the clypeus dorsally at lower level of eyes, hind femur finely sculptured, the pleural sulcus with shorter and more crenulae and rather narrow, the submedial cell of the fore wing largely glabrous and the mesoscutum dark brown.</p><p>The new species is similar to <tp:taxon-name>Zelodia quadrifossulata</tp:taxon-name> (Enderlein), but that species has the mesosoma completely yellowish-brown, OOL 1.6–2.0 times as long as POL and second tergite more or less yellowish or brown.</p></tp:treatment-sec><tp:treatment-sec sec-type="Description"><title>Description.</title><p>Holotype, ♂, length of body 6.0 mm, of fore wing 5.7 mm.</p><sec sec-type="Head"><title>Head.</title><p>Antennal segments 39, densely bristly setose, setose length of third segment 1.2 times fourth segment, length of third, fourth and penultimate segments 3.0, 2.4 and 1.5 times their width, respectively; penultimate segment half as long as apical segment (including spine); scapus cylindrical, 2.1 times as long as wide; length of maxillary palp 0.6 times height of head; length of malar space twice basal with of mandible <!--PageBreak--><!--PageBreak-->and 0.4 times height of head (<xref ref-type="fig" rid="F108">Figs 464, 467</xref>); in dorsal view eye twice as long as temple (<xref ref-type="fig" rid="F108">Fig. 466</xref>), in lateral view temple 0.55 times width of eye (<xref ref-type="fig" rid="F108">Fig. 467</xref>), temple smooth, except for some fine punctures; ocelli comparatively small (<xref ref-type="fig" rid="F108">Fig. 466</xref>), POL:OD:OOL = 6:5:9; face shiny and rather sparsely moderately punctate, no rugae medially; clypeus dorsally distinctly above lower level of eyes (<xref ref-type="fig" rid="F108">Fig. 465</xref>); frons shiny, smooth, hardly depressed medially and without lateral carinae; vertex shiny and very sparsely finely punctate; pair of crests between antennal sockets weak, convergent; occipital flange large, its ventral margin convex (<xref ref-type="fig" rid="F108">Fig. 464</xref>).</p></sec><sec sec-type="Mesosoma"><title>Mesosoma.</title><p>Length of mesosoma 1.3 times its height; subpronope medium-sized, rather shallow; side of pronotum smooth, but with some punctures dorsally and crenulate posteriorly; area near lateral carina of mesoscutum distinctly crenulate; mesoscutum distinctly rather densely punctate and shiny, but sparsely punctate posteriorly; middle lobe of mesoscutum slightly grooved; notauli rather narrow, rather deep and distinctly crenulate (<xref ref-type="fig" rid="F108">Fig. 460</xref>); scutellar sulcus with 3 carinae and 0.8 times as long as dorsal face of scutellum; scutellum weakly convex and coarsely punctate; subposterior crest strong and curved (<xref ref-type="fig" rid="F108">Fig. 460</xref>); precoxal sulcus distinct, nearly complete, anteriorly with some coarse sublongitudinal rugae, remainder moderately crenulate (<xref ref-type="fig" rid="F108">Fig. 459</xref>); mesopleuron largely rather coarsely punctate with interspaces wider than punctures; pleural sulcus wide and coarsely crenulate, with 7, mostly coarse crenulae; metapleuron with long silvery setae, upper densely and coarsely punctate, lower half coarsely vermiculate rugose; propodeum coarsely areolate, without medial carina basally and with weak anterior transverse carina (<xref ref-type="fig" rid="F108">Fig. 460</xref>); propodeal spiracle large, elliptical, 2.5 times as long as wide; distance between spiracle and lateral carina about equal to width of spiracle.</p></sec><sec sec-type="Wings"><title>Wings.</title><p>Fore wing: second submarginal cell narrow anteriorly, without ramellus (<xref ref-type="fig" rid="F108">Fig. 461</xref>); r:3-SR:SR1= 5:4:102; 2-SR:3-SR:r-m = 17:4:16; submedial cell sparsely but distinctly setose. Hind wing: M+CU 0.6 times as long as 1-M; surroundings of cu-a glabrous except for a few setae.</p></sec><sec sec-type="Legs"><title>Legs.</title><p>Hind coxa rather pimply dorsally, basally punctate but largely smooth; length of hind femur, tibia and basitarsus 3.9, 6.7 and 7.6 times their width, respectively; hind femur coarsely punctate, ventrally coarsely rugose and with rather short setae (<xref ref-type="fig" rid="F108">Fig. 463</xref>); outer side of apex of hind tibia with two pegs; fore tarsus slender and with long setae (as in other species); outer and inner spur of middle tibia 0.55 and 0.95 times middle basitarsus, respectively; outer and inner spur of hind tibia 0.4 and 0.7 times hind basitarsus.</p></sec><sec sec-type="Metasoma"><title>Metasoma.</title><p>First tergite rather slender, smooth, slightly widened apically (<xref ref-type="fig" rid="F108">Fig. 463</xref>); length of first tergite 1.9 times its apical width; second tergite rectangular and 0.8 times as long as wide apically, smooth with one transverse row of setae subapically; second metasomal suture obsolescent (<xref ref-type="fig" rid="F108">Fig. 463</xref>).</p></sec><sec sec-type="Colour"><title>Colour.</title><p>Dark brown (including antenna, pterostigma and veins); wing membrane slightly infuscate and without a distinct stigmal spot; head, pronotum and mesoscutum yellowish-brown; first tergite ivory; fore and middle legs (middle coxa, trochanter, trochantellus and base of middle femur dark brown and telotarsi slightly infuscate) brownish-yellow<!--PageBreak-->.</p></sec></tp:treatment-sec><tp:treatment-sec sec-type="Distribution"><title>Distribution.</title><p>C Vietnam: Thua Thieu Hué. Further known from China (Fujian).</p><fig id="F107" position="float" orientation="portrait"><label>Figure 458.</label><caption><p><tp:taxon-name>Zelodia microcellata</tp:taxon-name> gen. n. sp. n., male, holotype. Habitus lateral.</p></caption><graphic xmlns:xlink="http://www.w3.org/1999/xlink" xlink:href="ZooKeys-054-001-g107.jpg" position="float" orientation="portrait" xlink:type="simple"/></fig><fig id="F108" position="float" orientation="portrait"><label>Figures 459–467.</label><caption><p><tp:taxon-name>Zelodia microcellata</tp:taxon-name> gen. n. sp. n., male, holotype. <bold>459</bold> mesosoma lateral <bold>460</bold> mesosoma dorsal <bold>461</bold> wings <bold>462</bold> first-third metasomal tergites dorsal <bold>463</bold> hind femur lateral <bold>464</bold> malar space lateral <bold>465</bold> head anterior <bold>466</bold> head dorsal <bold>467</bold> head dorso-lateral.</p></caption><graphic xmlns:xlink="http://www.w3.org/1999/xlink" xlink:href="ZooKeys-054-001-g108.jpg" position="float" orientation="portrait" xlink:type="simple"/></fig></tp:treatment-sec><tp:treatment-sec sec-type="Biology"><title>Biology.</title><p>Unknown.</p></tp:treatment-sec><tp:treatment-sec sec-type="Etymology"><title>Etymology.</title><p>From “micro” (Greek for “small”), and “ocellus” (Latin for “small eye”), because of the small ocelli.</p></tp:treatment-sec></tp:taxon-treatment><ref-list><ref id="B13"><mixed-citation xmlns:xlink="http://www.w3.org/1999/xlink" xlink:type="simple"><person-group><name name-style="western"><surname>Sharkey</surname><given-names>MJ</given-names></name><name name-style="western"><surname>Yu</surname><given-names>DS</given-names></name><name name-style="western"><surname>van Noort</surname><given-names>S</given-names></name><name name-style="western"><surname>Seltmann</surname><given-names>K</given-names></name><name name-style="western"><surname>Penev</surname><given-names>L</given-names></name></person-group> (<year>2009</year>)<article-title> Revision of the Oriental genera of Agathidinae (Hymenoptera, Braconidae) with an emphasis on Thailand including interactive keys to genera published in three different formats.</article-title><source>ZooKeys</source><volume>21</volume>:<fpage>19</fpage>-<lpage>54</lpage>.</mixed-citation></ref><ref id="B12"><mixed-citation xmlns:xlink="http://www.w3.org/1999/xlink" xlink:type="simple"><person-group><name name-style="western"><surname>Sharkey</surname><given-names>MJ</given-names></name><name name-style="western"><surname>Laurenne</surname><given-names>NM</given-names></name><name name-style="western"><surname>Sharanowski</surname><given-names>B</given-names></name><name name-style="western"><surname>Quicke</surname><given-names>DLJ</given-names></name><name name-style="western"><surname>Murray</surname><given-names>D</given-names></name></person-group> (<year>2006</year>)<article-title> Revision of the Agathidinae (Hymenoptera: Braconidae) with comparisons of static and dynamic alignments.</article-title><source>Cladistics</source><volume>22</volume> (<issue>6</issue>):<fpage>546</fpage>-<lpage>567</lpage>.</mixed-citation></ref><ref id="B7"><mixed-citation xmlns:xlink="http://www.w3.org/1999/xlink" xlink:type="simple"><person-group><name name-style="western"><surname>Bhat</surname><given-names>S</given-names></name><name name-style="western"><surname>Gupta</surname><given-names>VK</given-names></name></person-group> (<year>1977</year>)<article-title> The subfamily Agathidinae (Hymenoptera, Braconidae). Ichneumonologia Orientalis 6.</article-title><source>Oriental Insects Monograph</source><volume>6</volume>:<fpage>1</fpage>-<lpage>353</lpage>.</mixed-citation></ref><ref id="B17"><mixed-citation xmlns:xlink="http://www.w3.org/1999/xlink" xlink:type="simple"><person-group><name name-style="western"><surname>Yang</surname><given-names>JQ</given-names></name><name name-style="western"><surname>Chen</surname><given-names>JH</given-names></name></person-group> (<year>1998</year>)<article-title> [One new species and one new record of the genus Coccygidium Saussure from China (Hymenoptera: Braconidae)]</article-title>. <source>Journal of Fujian Agricultural University</source><volume>27</volume>(<issue>3</issue>): <fpage>332</fpage>–<lpage>336</lpage> [in Chinese with English summary].</mixed-citation></ref><ref id="B8"><mixed-citation xmlns:xlink="http://www.w3.org/1999/xlink" xlink:type="simple"><person-group><name name-style="western"><surname>Chen</surname><given-names>JH</given-names></name><name name-style="western"><surname>Yang</surname><given-names>JQ</given-names></name></person-group> (<year>2006</year>)<article-title> Hymenoptera, Braconidae (IV), Agathidinae.</article-title><source>Fauna Sinica Insecta</source><volume>46</volume>:<fpage>1</fpage>-<lpage>301</lpage>.</mixed-citation></ref></ref-list></tp:taxon-treatment>
